# Supplementary material for: Crystal structure of the magnesium salt of the herbicide 2,4-D: penta­aqua­[(2,4-di­chloro­phenoxy)acetato-κO]magnesium (2,4-di­chloro­phen­oxy)acetate hemihydrate
Source: Acta Crystallogr Sect E Struct Rep Online. 2014 Sep 3;70(Pt 10):161–3. doi: 10.1107/S1600536814019357 (PMC4257221; doi:10.1107/S1600536814019357)
Supplement: Supplementary file 1 [file e-70-00161-sup1.cif]

##############################################################################
#                                                                            #
# This CIF contains the data in a paper accepted for publication in          #
# Acta Crystallographica Section E. It conforms to the requirements of       #
# Notes for Authors for Acta Crystallographica Section E, and has been       #
# peer reviewed under the auspices of the IUCr Commission on Journals.       #
#                                                                            #
# Full details of the Crystallographic Information File format               #
# are given in the paper "The Crystallographic Information File (CIF):       #
# a New Standard Archive File for Crystallography" by S. R. Hall, F. H.      #
# Allen and I. D. Brown [Acta Cryst. (1991), A47, 655-685].                  #
#                                                                            #
# The current version of the core CIF dictionary is obtainable from          #
# ftp://ftp.iucr.org/pub/cif_core.dic.                                       #
#                                                                            #
# Software is freely available for graphical display of the structure(s)     #
# in this CIF. For information consult the CIF software page                 #
# http://www.iucr.org/resources/cif/software.                                #
#                                                                            #
# This file may be used for bona fide research purposes within the           #
# scientific community so long as proper attribution is given to the journal # 
# article from which it was obtained.                                        #
#                                                                            #
##############################################################################
data_global
_audit_creation_method     ' SHELXL97 (Sheldrick, 2008)'
_journal_date_recd_electronic     2014-08-05
_journal_date_accepted     2014-08-26
_journal_name_full     'Acta Crystallographica, Section E'
_journal_year     2014
_journal_volume     70
_journal_issue     10
_journal_page_first     161
_journal_page_last     163
_journal_paper_category     GM
_journal_paper_doi     10.1107/S1600536814019357
_journal_coeditor_code     WM5045
_publ_contact_author_name     'Dr Graham Smith'
_publ_contact_author_address
;
    Science and Engineering Faculty
    Queensland University of Technology
    GPO Box 2434, Brisbane, Qld 4001,
    Australia
;
_publ_contact_author_email     ' g.smith@qut.edu.au '
_publ_contact_author_fax     ' 61 7 3138 1804 '
_publ_contact_author_phone     ' 61 7 3300 2667 '
_publ_section_title
;
Crystal structure of the magnesium salt of the herbicide 2,4-D:
pentaaqua[(2,4-dichlorophenoxy)acetato-\k<i>O</i>]magnesium
(2,4-dichlorophenoxy)acetate hemihydrate
;
loop_
    _publ_author_name
    _publ_author_address
    'Graham Smith'
;
Science and Engineering Faculty
Queensland University of Technology
GPO Box 2434, Brisbane, Queensland 4001,
Australia
;
_publ_section_synopsis
;
In the hydrogen-bonded structure of the Mg salt of the herbicide
(2,4-dichlorophenoxy)acetic acid (2,4-D), the metal atom is octahedrally
coordinated by a monodentate 2,4-D ligand and five water molecules, with a
2,4-D^-^ counter-anion and half a solvent water molecule completing the
crystal structure.
;
data_I
_database_code_depnum_ccdc_archive 'CCDC 1021287'
_audit_creation_method     SHELXL-97
_chemical_name_systematic
;
Pentaaqua[(2,4-dichlorophenoxy)acetato-\k<i>O</i>]magnesium
(2,4-dichlorophenoxy)acetate hemihydrate
;
_chemical_name_common
                        'magnesium bis[(2,4-dichlorophenoxy)acetate] 0.5hydrate'
_chemical_formula_moiety     'C8 H15 Cl2 Mg O8, C8 H5 Cl2 O3, 0.5(H2 O)'
_chemical_formula_sum     'C16 H21 Cl4 Mg O11.5'
_chemical_formula_iupac
                           '[Mg (C8 H5 Cl2 O3) (H2 O)5] (C8 H5 Cl2 O3), 0.5H2 O'
_chemical_formula_weight     563.44
_chemical_melting_point     ?
_symmetry_cell_setting     triclinic
_symmetry_space_group_name_H-M     'P -1'
_symmetry_space_group_name_Hall     '-P 1'
loop_
    _symmetry_equiv_pos_as_xyz
    'x, y, z'
    '-x, -y, -z'
_cell_length_a     7.3551(6)
_cell_length_b     7.6579(5)
_cell_length_c     20.7878(14)
_cell_angle_alpha     91.266(6)
_cell_angle_beta     94.341(6)
_cell_angle_gamma     94.250(6)
_cell_volume     1163.84(14)
_cell_formula_units_Z     2
_cell_measurement_reflns_used     1889
_cell_measurement_theta_min     3.53
_cell_measurement_theta_max     27.19
_cell_measurement_temperature     200.0(10)
_exptl_crystal_description     'lath'
_exptl_crystal_colour     'colourless'
_exptl_crystal_size_max     0.40
_exptl_crystal_size_mid     0.12
_exptl_crystal_size_min     0.10
_exptl_crystal_density_diffrn     1.608
_exptl_crystal_density_meas     ?
_exptl_crystal_density_method     'not measured'
_exptl_crystal_F_000     578
_exptl_absorpt_coefficient_mu     0.592
_exptl_absorpt_correction_type     multi-scan
_exptl_absorpt_process_details     '(<i>CrysAlis PRO</i>; Agilent, 2013)'
_exptl_absorpt_correction_T_min     0.970
_exptl_absorpt_correction_T_max     0.980
_exptl_special_details
;
;
_diffrn_ambient_temperature     200.0(10)
_diffrn_radiation_type     MoK\a
_diffrn_radiation_wavelength     0.71073
_diffrn_radiation_source     'Enhance (Mo) X-ray source'
_diffrn_radiation_monochromator     graphite
_diffrn_measurement_device_type     'Oxford Diffraction Gemini-S CCD-detector'
_diffrn_measurement_method     '\w scans'
_diffrn_detector_area_resol_mean     16.077
_diffrn_reflns_number     7636
_diffrn_reflns_av_R_equivalents     0.0291
_diffrn_reflns_av_sigmaI/netI     0.0525
_diffrn_reflns_theta_min     3.27
_diffrn_reflns_theta_max     26.00
_diffrn_reflns_theta_full     26.00
_diffrn_measured_fraction_theta_max     0.998
_diffrn_measured_fraction_theta_full     0.998
_diffrn_reflns_limit_h_min     -8
_diffrn_reflns_limit_h_max     9
_diffrn_reflns_limit_k_min     -9
_diffrn_reflns_limit_k_max     8
_diffrn_reflns_limit_l_min     -16
_diffrn_reflns_limit_l_max     25
_diffrn_standards_number     0
_diffrn_standards_interval_count     .
_diffrn_standards_interval_time     .
_diffrn_standards_decay_%     ?
_refine_special_details
;
Refinement of <i>F</i>^2^ against ALL reflections. The weighted <i>R</i>-factor
<i>wR</i> and goodness of fit <i>S</i> are based on <i>F</i>^2^, conventional
<i>R</i>-factors <i>R</i> are based on <i>F</i>, with <i>F</i> set to zero for
negative <i>F</i>^2^. The threshold expression of <i>F</i>^2^ >
\s(<i>F</i>^2^) is used only for calculating <i>R</i>-factors(gt) <i>etc</i>.
and is not relevant to the choice of reflections for refinement.
<i>R</i>-factors based on <i>F</i>^2^ are statistically about twice as large
as those based on <i>F</i>, and <i>R</i>- factors based on ALL data will be
even larger.
;
_reflns_number_total     4575
_reflns_number_gt     3458
_reflns_threshold_expression     I>2\s(I)
_refine_ls_structure_factor_coef     Fsqd
_refine_ls_matrix_type     full
_refine_ls_R_factor_all     0.0712
_refine_ls_R_factor_gt     0.0495
_refine_ls_wR_factor_gt     0.0951
_refine_ls_wR_factor_ref     0.1071
_refine_ls_goodness_of_fit_ref     1.035
_refine_ls_restrained_S_all     1.036
_refine_ls_number_reflns     4575
_refine_ls_number_parameters     334
_refine_ls_number_restraints     12
_refine_ls_hydrogen_treatment     mixed
_refine_ls_weighting_scheme     calc
_refine_ls_weighting_details
         'calc w=1/[\s^2^(Fo^2^)+(0.0344P)^2^+0.6822P] where P=(Fo^2^+2Fc^2^)/3'
_atom_sites_solution_hydrogens     geom
_atom_sites_solution_primary     direct
_atom_sites_solution_secondary     difmap
_refine_ls_shift/su_max     0.001
_refine_ls_shift/su_mean     0.000
_refine_diff_density_max     0.693
_refine_diff_density_min     -0.513
_refine_ls_extinction_method     none
_refine_ls_extinction_coef     ?
loop_
    _atom_type_symbol
    _atom_type_description
    _atom_type_scat_dispersion_real
    _atom_type_scat_dispersion_imag
    _atom_type_scat_source
    'C' 'C' 0.0033 0.0016
                         'International Tables Vol C Tables 4.2.6.8 and 6.1.1.4'
    'H' 'H' 0.0000 0.0000
                         'International Tables Vol C Tables 4.2.6.8 and 6.1.1.4'
    'O' 'O' 0.0106 0.0060
                         'International Tables Vol C Tables 4.2.6.8 and 6.1.1.4'
    'Mg' 'Mg' 0.0486 0.0363
                         'International Tables Vol C Tables 4.2.6.8 and 6.1.1.4'
    'Cl' 'Cl' 0.1484 0.1585
                         'International Tables Vol C Tables 4.2.6.8 and 6.1.1.4'
_computing_data_collection     'CrysAlis PRO (Agilent, 2013)'
_computing_cell_refinement     'CrysAlis PRO (Agilent, 2013)'
_computing_data_reduction     'CrysAlis PRO (Agilent, 2013)'
_computing_structure_solution     'SHELXS97 (Sheldrick, 2008)'
_computing_structure_refinement
                      'SHELXL97 (Sheldrick, 2008) within WinGX (Farrugia, 2012)'
_computing_molecular_graphics     'PLATON (Spek, 2009)'
_computing_publication_material     'PLATON (Spek, 2009)'
loop_
    _atom_site_type_symbol
    _atom_site_label
    _atom_site_fract_x
    _atom_site_fract_y
    _atom_site_fract_z
    _atom_site_U_iso_or_equiv
    _atom_site_thermal_displace_type
    _atom_site_calc_flag
    _atom_site_refinement_flags
    _atom_site_occupancy
    _atom_site_disorder_assembly
    _atom_site_disorder_group
    Cl Cl2A 0.32241(15) 1.10346(11) 0.21550(4) 0.0581(3) Uani d . 1.000 . .
    Cl Cl4A 0.09192(10) 0.77979(11) -0.01112(4) 0.0416(3) Uani d . 1.000 . .
    Mg Mg1 0.64072(13) 0.28185(12) 0.42864(4) 0.0272(3) Uani d . 1.000 . .
    O O1W 0.7607(3) 0.4533(3) 0.50028(11) 0.0392(8) Uani d D 1.000 . .
    O O2W 0.7909(3) 0.0906(3) 0.47054(11) 0.0428(8) Uani d D 1.000 . .
    O O3W 0.5253(3) 0.0856(3) 0.36448(10) 0.0384(7) Uani d D 1.000 . .
    O O4W 0.4292(3) 0.2243(3) 0.48859(10) 0.0354(7) Uani d D 1.000 . .
    O O5W 0.8325(4) 0.3474(5) 0.36472(14) 0.0803(14) Uani d D 1.000 . .
    O O11A 0.3737(3) 0.7518(2) 0.26146(9) 0.0311(6) Uani d . 1.000 . .
    O O13A 0.5235(3) 0.7438(3) 0.38384(10) 0.0394(8) Uani d . 1.000 . .
    O O14A 0.4784(3) 0.4541(3) 0.38457(11) 0.0523(9) Uani d . 1.000 . .
    C C1A 0.3065(4) 0.7496(4) 0.19790(13) 0.0269(9) Uani d . 1.000 . .
    C C2A 0.2754(4) 0.9101(4) 0.17018(13) 0.0291(9) Uani d . 1.000 . .
    C C3A 0.2087(4) 0.9207(4) 0.10640(14) 0.0314(9) Uani d . 1.000 . .
    C C4A 0.1726(4) 0.7682(4) 0.06967(13) 0.0299(9) Uani d . 1.000 . .
    C C5A 0.2025(4) 0.6081(4) 0.09524(14) 0.0339(10) Uani d . 1.000 . .
    C C6A 0.2687(4) 0.5993(4) 0.15926(14) 0.0322(10) Uani d . 1.000 . .
    C C12A 0.3942(4) 0.5832(4) 0.28841(13) 0.0308(9) Uani d . 1.000 . .
    C C13A 0.4716(4) 0.5993(4) 0.35773(14) 0.0322(10) Uani d . 1.000 . .
    Cl Cl2B 1.16172(14) 0.63544(11) 0.80594(4) 0.0560(3) Uani d . 1.000 . .
    Cl Cl4B 1.41057(11) 0.24035(12) 0.99966(4) 0.0459(3) Uani d . 1.000 . .
    O O11B 1.1112(3) 0.3112(3) 0.73144(10) 0.0377(7) Uani d . 1.000 . .
    O O13B 0.9449(3) 0.3560(3) 0.61359(11) 0.0479(8) Uani d . 1.000 . .
    O O14B 0.9418(3) 0.0723(4) 0.58839(11) 0.0584(10) Uani d . 1.000 . .
    C C1B 1.1820(4) 0.2850(4) 0.79283(14) 0.0304(10) Uani d . 1.000 . .
    C C2B 1.2150(4) 0.4327(4) 0.83429(15) 0.0324(10) Uani d . 1.000 . .
    C C3B 1.2847(4) 0.4191(4) 0.89740(14) 0.0341(10) Uani d . 1.000 . .
    C C4B 1.3236(4) 0.2574(4) 0.91982(14) 0.0324(10) Uani d . 1.000 . .
    C C5B 1.2948(4) 0.1096(4) 0.88026(15) 0.0354(10) Uani d . 1.000 . .
    C C6B 1.2253(4) 0.1242(4) 0.81655(15) 0.0356(10) Uani d . 1.000 . .
    C C12B 1.0691(4) 0.1584(4) 0.69131(14) 0.0375(11) Uani d . 1.000 . .
    C C13B 0.9786(4) 0.2045(5) 0.62639(15) 0.0412(11) Uani d . 1.000 . .
    O O6W 0.1369(6) 0.2203(6) 0.3500(2) 0.0411(17) Uani d DP 0.500 . .
    H H3A 0.18810 1.03100 0.08830 0.0380 Uiso c R 1.000 . .
    H H5A 0.17800 0.50420 0.06930 0.0410 Uiso c R 1.000 . .
    H H6A 0.28850 0.48840 0.17700 0.0390 Uiso c R 1.000 . .
    H H11W 0.828(4) 0.423(5) 0.5331(13) 0.0590 Uiso d D 1.000 . .
    H H12A 0.47650 0.51830 0.26280 0.0370 Uiso c R 1.000 . .
    H H12W 0.713(5) 0.549(3) 0.5108(17) 0.0590 Uiso d D 1.000 . .
    H H13A 0.27360 0.51580 0.28600 0.0370 Uiso c R 1.000 . .
    H H21W 0.838(5) 0.089(5) 0.5105(10) 0.0640 Uiso d D 1.000 . .
    H H22W 0.869(4) 0.035(5) 0.4497(16) 0.0640 Uiso d D 1.000 . .
    H H31W 0.511(5) -0.028(2) 0.3660(17) 0.0580 Uiso d D 1.000 . .
    H H32W 0.464(4) 0.108(5) 0.3286(12) 0.0580 Uiso d D 1.000 . .
    H H41W 0.451(4) 0.245(5) 0.5307(9) 0.0530 Uiso d D 1.000 . .
    H H42W 0.371(4) 0.120(3) 0.4861(17) 0.0530 Uiso d D 1.000 . .
    H H51W 0.912(6) 0.275(6) 0.382(3) 0.1210 Uiso d D 1.000 . .
    H H52W 0.900(6) 0.447(4) 0.363(2) 0.1210 Uiso d D 1.000 . .
    H H3B 1.30550 0.52030 0.92500 0.0410 Uiso c R 1.000 . .
    H H5B 1.32220 -0.00140 0.89630 0.0430 Uiso c R 1.000 . .
    H H6B 1.20730 0.02270 0.78900 0.0430 Uiso c R 1.000 . .
    H H12B 0.98600 0.07460 0.71280 0.0450 Uiso c R 1.000 . .
    H H13B 1.18280 0.10110 0.68470 0.0450 Uiso c R 1.000 . .
    H H61W 0.126(10) 0.131(7) 0.378(3) 0.0620 Uiso d DP 0.500 . .
    H H62W 0.230(7) 0.296(7) 0.365(3) 0.0620 Uiso d DP 0.500 . .
loop_
    _atom_site_aniso_label
    _atom_site_aniso_U_11
    _atom_site_aniso_U_22
    _atom_site_aniso_U_33
    _atom_site_aniso_U_12
    _atom_site_aniso_U_13
    _atom_site_aniso_U_23
    Cl2A 0.1102(8) 0.0252(4) 0.0356(5) 0.0087(5) -0.0197(5) 0.0018(3)
    Cl4A 0.0416(5) 0.0557(5) 0.0268(4) 0.0087(4) -0.0071(3) 0.0001(4)
    Mg1 0.0359(5) 0.0197(5) 0.0251(5) -0.0003(4) -0.0017(4) 0.0002(4)
    O1W 0.0516(14) 0.0262(12) 0.0373(13) 0.0055(10) -0.0121(10) -0.0075(10)
    O2W 0.0436(13) 0.0400(14) 0.0434(14) 0.0202(11) -0.0164(10) -0.0166(11)
    O3W 0.0561(14) 0.0208(11) 0.0348(13) 0.0009(10) -0.0169(10) -0.0010(10)
    O4W 0.0464(13) 0.0290(12) 0.0309(12) 0.0021(10) 0.0042(10) 0.0036(10)
    O5W 0.082(2) 0.095(3) 0.0573(19) -0.0509(18) 0.0218(16) -0.0094(17)
    O11A 0.0489(12) 0.0209(10) 0.0232(10) 0.0040(9) -0.0023(8) 0.0071(8)
    O13A 0.0628(15) 0.0246(12) 0.0295(12) -0.0012(10) -0.0020(10) 0.0065(9)
    O14A 0.0907(19) 0.0218(12) 0.0419(14) 0.0064(12) -0.0159(12) 0.0106(10)
    C1A 0.0289(15) 0.0283(16) 0.0234(15) 0.0018(12) 0.0010(11) 0.0055(12)
    C2A 0.0371(17) 0.0261(16) 0.0238(15) 0.0014(13) 0.0007(12) 0.0020(12)
    C3A 0.0342(16) 0.0314(17) 0.0296(16) 0.0079(13) 0.0013(12) 0.0088(13)
    C4A 0.0266(15) 0.0413(18) 0.0216(15) 0.0028(13) -0.0005(11) 0.0024(13)
    C5A 0.0363(17) 0.0318(17) 0.0324(17) -0.0004(13) -0.0006(13) -0.0040(13)
    C6A 0.0386(17) 0.0265(16) 0.0312(17) 0.0007(13) 0.0016(13) 0.0066(13)
    C12A 0.0438(18) 0.0188(15) 0.0302(16) 0.0040(13) 0.0015(13) 0.0070(12)
    C13A 0.0425(18) 0.0249(16) 0.0299(17) 0.0063(13) 0.0025(13) 0.0065(13)
    Cl2B 0.0899(7) 0.0302(5) 0.0493(5) 0.0140(4) 0.0029(5) 0.0068(4)
    Cl4B 0.0388(5) 0.0653(6) 0.0332(4) 0.0054(4) -0.0018(3) 0.0070(4)
    O11B 0.0491(13) 0.0354(13) 0.0278(12) 0.0029(10) -0.0017(9) 0.0037(9)
    O13B 0.0471(14) 0.0538(16) 0.0409(14) -0.0040(12) -0.0052(10) 0.0117(12)
    O14B 0.0687(17) 0.0742(19) 0.0330(14) 0.0209(14) -0.0021(11) -0.0153(13)
    C1B 0.0288(16) 0.0316(17) 0.0314(17) 0.0016(13) 0.0049(12) 0.0051(13)
    C2B 0.0362(17) 0.0245(16) 0.0380(18) 0.0055(13) 0.0075(13) 0.0051(13)
    C3B 0.0339(17) 0.0333(18) 0.0351(18) 0.0024(13) 0.0040(13) -0.0014(13)
    C4B 0.0259(16) 0.0419(19) 0.0298(17) 0.0047(13) 0.0018(12) 0.0058(14)
    C5B 0.0335(17) 0.0345(18) 0.0389(18) 0.0049(14) 0.0021(13) 0.0091(14)
    C6B 0.0411(18) 0.0278(17) 0.0380(18) 0.0039(14) 0.0017(13) 0.0024(14)
    C12B 0.0383(18) 0.0406(19) 0.0339(18) 0.0043(14) 0.0042(13) 0.0005(14)
    C13B 0.0361(18) 0.060(2) 0.0287(18) 0.0055(17) 0.0094(13) -0.0006(17)
    O6W 0.044(3) 0.032(3) 0.047(3) 0.000(2) 0.003(2) 0.004(2)
_geom_special_details
;
Bond distances, angles <i>etc</i>. have been calculated using the rounded
fractional coordinates. All su's are estimated from the variances of the
(full) variance-covariance matrix. The cell e.s.d.'s are taken into account in
the estimation of distances, angles and torsion angles
;
loop_
    _geom_bond_atom_site_label_1
    _geom_bond_atom_site_label_2
    _geom_bond_site_symmetry_1
    _geom_bond_site_symmetry_2
    _geom_bond_distance
    _geom_bond_publ_flag
    Mg1 O1W . . 2.065(2) no
    Mg1 O4W . . 2.094(2) no
    Mg1 O5W . . 2.053(3) no
    Mg1 O14A . . 2.031(2) no
    Mg1 O2W . . 2.067(2) no
    Mg1 O3W . . 2.076(2) no
    Cl2A C2A . . 1.736(3) no
    Cl4A C4A . . 1.745(3) no
    Cl2B C2B . . 1.734(3) no
    Cl4B C4B . . 1.744(3) no
    O11A C1A . . 1.375(3) no
    O11A C12A . . 1.432(3) no
    O13A C13A . . 1.243(4) no
    O14A C13A . . 1.258(4) no
    O1W H12W . . 0.87(3) no
    O1W H11W . . 0.86(3) no
    O2W H22W . . 0.87(3) no
    O2W H21W . . 0.88(2) no
    O3W H31W . . 0.870(16) no
    O3W H32W . . 0.87(3) no
    O4W H42W . . 0.88(2) no
    O4W H41W . . 0.89(2) no
    O5W H51W . . 0.90(5) no
    O5W H52W . . 0.88(4) no
    O11B C1B . . 1.366(4) no
    O11B C12B . . 1.423(4) no
    O13B C13B . . 1.235(4) no
    O14B C13B . . 1.270(5) no
    O6W H61W . . 0.91(6) no
    O6W H62W . . 0.90(6) no
    C1A C6A . . 1.388(4) no
    C1A C2A . . 1.396(4) no
    C2A C3A . . 1.385(4) no
    C3A C4A . . 1.379(4) no
    C4A C5A . . 1.373(4) no
    C5A C6A . . 1.387(4) no
    C12A C13A . . 1.508(4) no
    C3A H3A . . 0.9500 no
    C5A H5A . . 0.9500 no
    C6A H6A . . 0.9500 no
    C12A H12A . . 0.9900 no
    C12A H13A . . 0.9900 no
    C1B C6B . . 1.386(4) no
    C1B C2B . . 1.402(4) no
    C2B C3B . . 1.381(4) no
    C3B C4B . . 1.375(4) no
    C4B C5B . . 1.378(4) no
    C5B C6B . . 1.393(4) no
    C12B C13B . . 1.520(4) no
    C3B H3B . . 0.9500 no
    C5B H5B . . 0.9500 no
    C6B H6B . . 0.9500 no
    C12B H13B . . 0.9900 no
    C12B H12B . . 0.9900 no
loop_
    _geom_angle_atom_site_label_1
    _geom_angle_atom_site_label_2
    _geom_angle_atom_site_label_3
    _geom_angle_site_symmetry_1
    _geom_angle_site_symmetry_2
    _geom_angle_site_symmetry_3
    _geom_angle
    _geom_angle_publ_flag
    O1W Mg1 O2W . . . 87.62(10) no
    O1W Mg1 O3W . . . 173.07(10) no
    O1W Mg1 O4W . . . 87.94(9) no
    O1W Mg1 O5W . . . 93.97(12) no
    O1W Mg1 O14A . . . 96.53(10) no
    O2W Mg1 O3W . . . 86.18(9) no
    O2W Mg1 O4W . . . 90.97(9) no
    O2W Mg1 O5W . . . 93.47(12) no
    O2W Mg1 O14A . . . 175.40(10) no
    O3W Mg1 O4W . . . 89.06(9) no
    O3W Mg1 O5W . . . 89.51(12) no
    O3W Mg1 O14A . . . 89.56(10) no
    O4W Mg1 O5W . . . 175.23(12) no
    O4W Mg1 O14A . . . 87.21(10) no
    O5W Mg1 O14A . . . 88.23(12) no
    C1A O11A C12A . . . 115.3(2) no
    Mg1 O14A C13A . . . 146.3(2) no
    H11W O1W H12W . . . 108(3) no
    Mg1 O1W H11W . . . 124(3) no
    Mg1 O1W H12W . . . 122(2) no
    H21W O2W H22W . . . 102(3) no
    Mg1 O2W H21W . . . 127(2) no
    Mg1 O2W H22W . . . 123(2) no
    Mg1 O3W H31W . . . 134(2) no
    Mg1 O3W H32W . . . 122(2) no
    H31W O3W H32W . . . 103(3) no
    Mg1 O4W H41W . . . 119(2) no
    Mg1 O4W H42W . . . 120(2) no
    H41W O4W H42W . . . 104(3) no
    H51W O5W H52W . . . 103(4) no
    Mg1 O5W H51W . . . 93(3) no
    Mg1 O5W H52W . . . 128(3) no
    C1B O11B C12B . . . 116.2(2) no
    H61W O6W H62W . . . 109(6) no
    C2A C1A C6A . . . 117.7(3) no
    O11A C1A C6A . . . 124.6(3) no
    O11A C1A C2A . . . 117.6(2) no
    Cl2A C2A C1A . . . 120.1(2) no
    C1A C2A C3A . . . 121.7(3) no
    Cl2A C2A C3A . . . 118.2(2) no
    C2A C3A C4A . . . 118.8(3) no
    C3A C4A C5A . . . 121.1(3) no
    Cl4A C4A C3A . . . 119.3(2) no
    Cl4A C4A C5A . . . 119.6(2) no
    C4A C5A C6A . . . 119.5(3) no
    C1A C6A C5A . . . 121.2(3) no
    O11A C12A C13A . . . 111.3(2) no
    O14A C13A C12A . . . 113.2(3) no
    O13A C13A C12A . . . 121.7(3) no
    O13A C13A O14A . . . 125.1(3) no
    C2A C3A H3A . . . 121.00 no
    C4A C3A H3A . . . 121.00 no
    C6A C5A H5A . . . 120.00 no
    C4A C5A H5A . . . 120.00 no
    C5A C6A H6A . . . 119.00 no
    C1A C6A H6A . . . 119.00 no
    O11A C12A H12A . . . 109.00 no
    O11A C12A H13A . . . 109.00 no
    C13A C12A H13A . . . 109.00 no
    H12A C12A H13A . . . 108.00 no
    C13A C12A H12A . . . 109.00 no
    O11B C1B C2B . . . 117.1(3) no
    O11B C1B C6B . . . 124.8(3) no
    C2B C1B C6B . . . 118.0(3) no
    Cl2B C2B C1B . . . 119.0(2) no
    Cl2B C2B C3B . . . 119.6(2) no
    C1B C2B C3B . . . 121.4(3) no
    C2B C3B C4B . . . 119.2(3) no
    Cl4B C4B C3B . . . 119.2(2) no
    Cl4B C4B C5B . . . 119.8(2) no
    C3B C4B C5B . . . 121.0(3) no
    C4B C5B C6B . . . 119.5(3) no
    C1B C6B C5B . . . 120.8(3) no
    O11B C12B C13B . . . 110.8(3) no
    O13B C13B C12B . . . 122.0(3) no
    O14B C13B C12B . . . 113.0(3) no
    O13B C13B O14B . . . 125.0(3) no
    C2B C3B H3B . . . 120.00 no
    C4B C3B H3B . . . 120.00 no
    C4B C5B H5B . . . 120.00 no
    C6B C5B H5B . . . 120.00 no
    C5B C6B H6B . . . 120.00 no
    C1B C6B H6B . . . 120.00 no
    O11B C12B H12B . . . 110.00 no
    O11B C12B H13B . . . 109.00 no
    C13B C12B H13B . . . 110.00 no
    H12B C12B H13B . . . 108.00 no
    C13B C12B H12B . . . 109.00 no
loop_
    _geom_torsion_atom_site_label_1
    _geom_torsion_atom_site_label_2
    _geom_torsion_atom_site_label_3
    _geom_torsion_atom_site_label_4
    _geom_torsion_site_symmetry_1
    _geom_torsion_site_symmetry_2
    _geom_torsion_site_symmetry_3
    _geom_torsion_site_symmetry_4
    _geom_torsion
    _geom_torsion_publ_flag
    O1W Mg1 O14A C13A . . . . 56.7(4) no
    O3W Mg1 O14A C13A . . . . -126.6(4) no
    O4W Mg1 O14A C13A . . . . 144.3(4) no
    O5W Mg1 O14A C13A . . . . -37.1(4) no
    C12A O11A C1A C2A . . . . 176.9(3) no
    C12A O11A C1A C6A . . . . -3.6(4) no
    C1A O11A C12A C13A . . . . 179.0(2) no
    Mg1 O14A C13A O13A . . . . -60.7(5) no
    Mg1 O14A C13A C12A . . . . 118.7(3) no
    C12B O11B C1B C2B . . . . -176.6(3) no
    C12B O11B C1B C6B . . . . 4.3(4) no
    C1B O11B C12B C13B . . . . 175.7(2) no
    C6A C1A C2A C3A . . . . 0.2(4) no
    O11A C1A C6A C5A . . . . -179.4(3) no
    C2A C1A C6A C5A . . . . 0.1(4) no
    O11A C1A C2A C3A . . . . 179.7(3) no
    C6A C1A C2A Cl2A . . . . -179.2(2) no
    O11A C1A C2A Cl2A . . . . 0.3(4) no
    Cl2A C2A C3A C4A . . . . 179.3(2) no
    C1A C2A C3A C4A . . . . -0.1(5) no
    C2A C3A C4A Cl4A . . . . -179.0(2) no
    C2A C3A C4A C5A . . . . -0.3(4) no
    C3A C4A C5A C6A . . . . 0.6(5) no
    Cl4A C4A C5A C6A . . . . 179.2(2) no
    C4A C5A C6A C1A . . . . -0.4(4) no
    O11A C12A C13A O13A . . . . -5.8(4) no
    O11A C12A C13A O14A . . . . 174.8(2) no
    O11B C1B C2B Cl2B . . . . 0.9(4) no
    O11B C1B C2B C3B . . . . 179.4(3) no
    C6B C1B C2B Cl2B . . . . -179.9(2) no
    C6B C1B C2B C3B . . . . -1.4(4) no
    O11B C1B C6B C5B . . . . -179.1(3) no
    C2B C1B C6B C5B . . . . 1.7(4) no
    Cl2B C2B C3B C4B . . . . 178.9(2) no
    C1B C2B C3B C4B . . . . 0.4(5) no
    C2B C3B C4B Cl4B . . . . -179.7(2) no
    C2B C3B C4B C5B . . . . 0.3(4) no
    Cl4B C4B C5B C6B . . . . 180.0(2) no
    C3B C4B C5B C6B . . . . 0.0(5) no
    C4B C5B C6B C1B . . . . -1.1(5) no
    O11B C12B C13B O13B . . . . -1.9(4) no
    O11B C12B C13B O14B . . . . 178.7(2) no
loop_
    _geom_hbond_atom_site_label_D
    _geom_hbond_atom_site_label_H
    _geom_hbond_atom_site_label_A
    _geom_hbond_site_symmetry_A
    _geom_hbond_distance_DH
    _geom_hbond_distance_HA
    _geom_hbond_distance_DA
    _geom_hbond_angle_DHA
    _geom_hbond_publ_flag
    O1W H11W O13B . 0.86(3) 1.92(3) 2.772(3) 171(3) yes
    O1W H12W O4W 2_666 0.87(3) 2.09(3) 2.939(3) 165(3) yes
    O2W H21W O14B . 0.88(2) 1.75(2) 2.623(3) 176(3) yes
    O2W H22W O14B 2_756 0.87(3) 1.88(3) 2.754(3) 173(3) yes
    O3W H31W O13A 1_545 0.870(16) 1.802(17) 2.656(3) 167(3) yes
    O3W H32W Cl2A 1_545 0.87(3) 2.50(3) 3.345(2) 165(3) yes
    O4W H41W O13A 2_666 0.89(2) 1.772(19) 2.652(3) 172(4) yes
    O4W H42W O2W 2_656 0.88(2) 2.19(3) 2.980(3) 151(3) yes
    O5W H51W O6W 1_655 0.90(5) 1.90(6) 2.543(5) 127(4) yes
    O5W H52W O13B 2_766 0.88(4) 1.86(4) 2.708(4) 162(4) yes
    O6W H61W O14B 2_656 0.91(6) 1.77(6) 2.654(5) 162(7) yes
    O6W H62W O14A . 0.90(6) 2.12(5) 3.006(5) 168(5) yes
_iucr_refine_instructions_details
;
TITL gs14gs24 MG24D
CELL  0.71073   7.3551   7.6579  20.7878   91.266   94.341   94.250
ZERR     2.00   0.0006   0.0005   0.0014    0.006    0.006    0.006
LATT   1
SFAC  C    H    O    MG   CL
UNIT  32   42   23   2    8
MERG   2
OMIT    -4.00  52.00
DFIX  0.90  0.02 O1W H11W O1W H12W O2W H21W O2W H22W O3W H31W O3W H32W
DFIX  0.90  0.02 O4W H41W O4W H42W O5W H51W O5W H52W O6W H61W O6W H62W
FMAP   2
PLAN   10
ACTA
BOND   $H
L.S.  10
TEMP   -73.00
WGHT    0.034400    0.682200
FVAR       3.83905
CL4A  5    0.091918    0.779785   -0.011124    11.00000    0.04162    0.05566 =
         0.02680    0.00006   -0.00706    0.00872
MG1   4    0.640719    0.281855    0.428641    11.00000    0.03586    0.01967 =
         0.02510    0.00023   -0.00171   -0.00030
CL2A  5    0.322412    1.103460    0.215497    11.00000    0.11015    0.02523 =
         0.03556    0.00178   -0.01969    0.00870
O1W   3    0.760666    0.453300    0.500278    11.00000    0.05161    0.02623 =
         0.03729   -0.00754   -0.01206    0.00548
AFIX   2
H11W  2    0.828485    0.422850    0.533068    11.00000   -1.50000
H12W  2    0.712762    0.549087    0.510762    11.00000   -1.50000
AFIX   0
O3W   3    0.525309    0.085598    0.364476    11.00000    0.05607    0.02083 =
         0.03485   -0.00100   -0.01685    0.00094
AFIX   2
H31W  2    0.511488   -0.027912    0.365987    11.00000   -1.50000
H32W  2    0.463628    0.107663    0.328642    11.00000   -1.50000
AFIX   0
O4W   3    0.429191    0.224263    0.488592    11.00000    0.04636    0.02904 =
         0.03091    0.00356    0.00416    0.00214
AFIX   2
H41W  2    0.451385    0.244581    0.530672    11.00000   -1.50000
H42W  2    0.371082    0.120108    0.486066    11.00000   -1.50000
AFIX   0
O2W   3    0.790887    0.090605    0.470535    11.00000    0.04363    0.03999 =
         0.04336   -0.01662   -0.01639    0.02021
AFIX   2
H21W  2    0.838322    0.088571    0.510458    11.00000   -1.50000
H22W  2    0.868961    0.035368    0.449742    11.00000   -1.50000
AFIX   0
O5W   3    0.832494    0.347420    0.364725    11.00000    0.08243    0.09499 =
         0.05730   -0.00940    0.02176   -0.05095
AFIX   2
H51W  2    0.911772    0.274713    0.382005    11.00000   -1.50000
H52W  2    0.899990    0.446727    0.363362    11.00000   -1.50000
AFIX   0
O6W   3    0.136886    0.220250    0.349998    10.50000    0.04372    0.03218 =
         0.04745    0.00375    0.00306    0.00048
AFIX   2
H61W  2    0.125841    0.131418    0.377511    10.50000   -1.50000
H62W  2    0.230307    0.295718    0.364757    10.50000   -1.50000
AFIX   0
MOLE    1
O13A  3    0.523547    0.743810    0.383835    11.00000    0.06278    0.02462 =
         0.02953    0.00648   -0.00198   -0.00121
O14A  3    0.478374    0.454076    0.384575    11.00000    0.09070    0.02181 =
         0.04185    0.01061   -0.01590    0.00644
C1A   1    0.306452    0.749584    0.197905    11.00000    0.02890    0.02830 =
         0.02339    0.00548    0.00095    0.00176
O11A  3    0.373719    0.751846    0.261465    11.00000    0.04893    0.02094 =
         0.02320    0.00712   -0.00232    0.00404
C12A  1    0.394184    0.583250    0.288408    11.00000    0.04376    0.01877 =
         0.03020    0.00701    0.00153    0.00403
AFIX  23
H12A  2    0.476511    0.518267    0.262772    11.00000   -1.20000
H13A  2    0.273631    0.515751    0.286006    11.00000   -1.20000
AFIX   0
C3A   1    0.208663    0.920738    0.106396    11.00000    0.03418    0.03143 =
         0.02964    0.00881    0.00130    0.00794
AFIX  43
H3A   2    0.188079    1.031045    0.088291    11.00000   -1.20000
AFIX   0
C4A   1    0.172644    0.768220    0.069666    11.00000    0.02656    0.04135 =
         0.02163    0.00237   -0.00046    0.00285
C5A   1    0.202482    0.608120    0.095241    11.00000    0.03628    0.03178 =
         0.03240   -0.00397   -0.00055   -0.00037
AFIX  43
H5A   2    0.177972    0.504166    0.069280    11.00000   -1.20000
AFIX   0
C2A   1    0.275415    0.910062    0.170181    11.00000    0.03706    0.02606 =
         0.02377    0.00203    0.00073    0.00144
C13A  1    0.471565    0.599290    0.357728    11.00000    0.04251    0.02489 =
         0.02991    0.00646    0.00252    0.00630
C6A   1    0.268673    0.599296    0.159259    11.00000    0.03864    0.02646 =
         0.03117    0.00657    0.00163    0.00073
AFIX  43
H6A   2    0.288501    0.488364    0.176968    11.00000   -1.20000
AFIX   0
MOLE    2
CL4B  5    1.410572    0.240352    0.999662    11.00000    0.03885    0.06533 =
         0.03324    0.00697   -0.00184    0.00537
CL2B  5    1.161724    0.635445    0.805939    11.00000    0.08993    0.03019 =
         0.04930    0.00680    0.00291    0.01399
O11B  3    1.111156    0.311199    0.731443    11.00000    0.04912    0.03539 =
         0.02780    0.00366   -0.00172    0.00289
C1B   1    1.181966    0.284984    0.792825    11.00000    0.02876    0.03160 =
         0.03142    0.00513    0.00486    0.00159
O13B  3    0.944909    0.355989    0.613591    11.00000    0.04706    0.05382 =
         0.04094    0.01168   -0.00521   -0.00403
C3B   1    1.284681    0.419079    0.897398    11.00000    0.03392    0.03331 =
         0.03511   -0.00140    0.00399    0.00245
AFIX  43
H3B   2    1.305486    0.520265    0.924997    11.00000   -1.20000
AFIX   0
C6B   1    1.225259    0.124193    0.816548    11.00000    0.04107    0.02779 =
         0.03800    0.00238    0.00169    0.00392
AFIX  43
H6B   2    1.207278    0.022713    0.789021    11.00000   -1.20000
AFIX   0
O14B  3    0.941849    0.072290    0.588385    11.00000    0.06870    0.07424 =
         0.03304   -0.01534   -0.00213    0.02091
C5B   1    1.294807    0.109620    0.880257    11.00000    0.03346    0.03450 =
         0.03891    0.00911    0.00215    0.00495
AFIX  43
H5B   2    1.322184   -0.001400    0.896314    11.00000   -1.20000
AFIX   0
C4B   1    1.323611    0.257402    0.919824    11.00000    0.02589    0.04191 =
         0.02978    0.00581    0.00183    0.00467
C2B   1    1.214983    0.432686    0.834286    11.00000    0.03619    0.02451 =
         0.03800    0.00514    0.00750    0.00554
C13B  1    0.978629    0.204528    0.626394    11.00000    0.03610    0.06016 =
         0.02869   -0.00058    0.00941    0.00546
C12B  1    1.069083    0.158373    0.691306    11.00000    0.03828    0.04057 =
         0.03394    0.00054    0.00417    0.00429
AFIX  23
H12B  2    0.986047    0.074650    0.712822    11.00000   -1.20000
H13B  2    1.182796    0.101113    0.684654    11.00000   -1.20000
HKLF 4
REM  gs14gs24 MG24D
REM R1 =  0.0496 for   3458 Fo > 4sig(Fo)  and  0.0720 for all   4575 data
REM    334 parameters refined using     12 restraints
END
WGHT      0.0336      0.6880
REM Highest difference peak  0.693,  deepest hole -0.513,  1-sigma level  0.061
Q1    1   0.8291  0.3978  0.3691  11.00000  0.05    0.54
Q2    1   0.8418  0.0259  0.5762  11.00000  0.05    0.29
Q3    1   0.4360  1.0948  0.2098  11.00000  0.05    0.28
Q4    1   1.1429  0.6356  0.7594  11.00000  0.05    0.27
Q5    1   0.7000  0.3225  0.3822  11.00000  0.05    0.25
Q6    1  -0.0389  0.8194  0.0192  11.00000  0.05    0.25
Q7    1   0.9307  0.1310  0.6040  11.00000  0.05    0.25
Q8    1   0.2378  1.0106  0.2061  11.00000  0.05    0.24
Q9    1   0.5689  0.4742  0.3720  11.00000  0.05    0.24
Q10   1   1.4716  0.4950  0.8606  11.00000  0.05    0.23
;
