# Supplementary material for: Crystal structure of the magnesium salt of the herbicide 2,4-D: penta­aqua­[(2,4-di­chloro­phenoxy)acetato-κO]magnesium (2,4-di­chloro­phen­oxy)acetate hemihydrate
Source: Acta Crystallogr Sect E Struct Rep Online. 2014 Sep 3;70(Pt 10):161–3. doi: 10.1107/S1600536814019357 (PMC4257221; doi:10.1107/S1600536814019357)
Supplement: Supplementary file 2 [file e-70-00161-Isup2.hkl]

# 
# h,k,l, Fc-squared, Fo-squared, sigma(Fo-squared) and status flag 
# 
data_I
_shelx_title ' gs14gs24 MG24D' 
_shelx_refln_list_code          4 
_shelx_F_calc_maximum      262.95 
_exptl_crystal_F_000       578.00 
_reflns_d_resolution_high  0.8107 
 
loop_ 
 _symmetry_equiv_pos_as_xyz 
 'x, y, z' 
 '-x, -y, -z' 
 
_cell_length_a     7.3551 
_cell_length_b     7.6579 
_cell_length_c    20.7878 
_cell_angle_alpha  91.266 
_cell_angle_beta   94.341 
_cell_angle_gamma  94.250 
 
_shelx_F_squared_multiplier     1.000 
 
loop_ 
 _refln_index_h 
 _refln_index_k 
 _refln_index_l 
 _refln_F_squared_calc 
 _refln_F_squared_meas 
 _refln_F_squared_sigma 
 _refln_observed_status 
   2   0   0     1555.87     1540.56     24.65 o 
   3   0   0      779.66      712.77     26.10 o 
   4   0   0      177.03      154.54     13.12 o 
   5   0   0        0.52        2.09      5.46 o 
   6   0   0       18.97       20.98     11.77 o 
   7   0   0       61.75       52.41     17.55 o 
   8   0   0       51.72       52.41     11.60 o 
   9   0   0        4.56       19.28     14.70 o 
  -9   1   0       14.24       29.73     15.83 o 
  -8   1   0       18.06       33.59     13.56 o 
  -7   1   0       21.57       27.78      8.49 o 
  -6   1   0      292.94      279.40     19.93 o 
  -5   1   0       37.21       27.92      4.00 o 
  -4   1   0      274.54      238.16      7.81 o 
  -3   1   0      827.16      868.59     11.47 o 
  -2   1   0     2676.94     2738.82     71.67 o 
  -1   1   0      897.49      937.66     20.38 o 
   1   1   0     1644.21     1707.69     22.12 o 
   2   1   0     4486.62     4357.34     63.59 o 
   3   1   0      708.92      763.13     15.25 o 
   4   1   0      345.75      336.49     19.32 o 
   5   1   0      348.45      311.93     10.20 o 
   6   1   0      172.05      148.99     21.50 o 
   7   1   0        0.33       13.89      8.72 o 
   8   1   0      120.53      150.49     25.48 o 
  -8   2   0       58.85       75.95     20.14 o 
  -7   2   0        0.99       -0.27      9.43 o 
  -6   2   0       36.32       38.55      6.64 o 
  -5   2   0      298.25      264.56     14.77 o 
  -4   2   0     3491.25     3572.36     48.15 o 
  -3   2   0      111.40      126.38      6.27 o 
  -2   2   0     3615.06     3557.95     43.80 o 
  -1   2   0     3465.82     3574.62     34.17 o 
   0   2   0     6504.59     6816.81     46.95 o 
   1   2   0     3121.71     3194.68     47.94 o 
   2   2   0      439.40      442.25     23.12 o 
   3   2   0      198.02      232.40     19.22 o 
   4   2   0     3089.78     2968.92    119.73 o 
   5   2   0       51.41       55.39      5.65 o 
   6   2   0        2.81       10.75     10.48 o 
   7   2   0       19.20        8.44      9.61 o 
   8   2   0        0.53       14.74     10.68 o 
  -8   3   0       39.59       39.29     16.22 o 
  -7   3   0        3.78       11.83      8.72 o 
  -6   3   0      161.78      160.62      9.35 o 
  -5   3   0      287.23      288.33     11.30 o 
  -4   3   0     1389.07     1354.29     23.40 o 
  -3   3   0      609.64      624.61     14.15 o 
  -2   3   0      718.00      756.16     12.09 o 
  -1   3   0       19.72       31.00      3.23 o 
   0   3   0       10.28       16.60      6.80 o 
   1   3   0     1149.74     1279.35     37.54 o 
   2   3   0      119.67      113.83     11.48 o 
   3   3   0       11.22       11.64      3.94 o 
   4   3   0     3792.58     3860.56     52.35 o 
   5   3   0      700.98      670.26     22.09 o 
   6   3   0      115.78      147.51     22.39 o 
   7   3   0        0.10       -0.54      6.72 o 
   8   3   0       41.61       51.62     18.00 o 
  -8   4   0        0.93       24.31     15.87 o 
  -7   4   0       13.18       17.37      7.75 o 
  -6   4   0      244.61      266.86     15.47 o 
  -5   4   0        0.43        3.03      3.63 o 
  -4   4   0      152.68      181.13      8.67 o 
  -3   4   0       81.88       85.24      9.60 o 
  -2   4   0     1823.25     1819.24     40.93 o 
  -1   4   0     1515.63     1662.32     51.45 o 
   0   4   0        1.24        2.36      5.79 o 
   1   4   0      719.94      725.03     33.09 o 
   2   4   0      519.79      558.46     29.05 o 
   3   4   0      211.05      188.92     15.93 o 
   4   4   0      980.88      954.44     29.73 o 
   5   4   0       22.61       21.05     10.42 o 
   6   4   0        0.37       14.32     12.61 o 
   7   4   0       13.22        7.14      9.39 o 
  -8   5   0       65.61       59.33     19.50 o 
  -7   5   0      173.05      216.97     21.46 o 
  -6   5   0      318.95      334.05     18.56 o 
  -5   5   0       10.97       13.46      9.78 o 
  -4   5   0      856.73      876.49     38.13 o 
  -3   5   0      106.36      119.06     13.29 o 
  -2   5   0      489.39      534.52     33.72 o 
  -1   5   0      135.47      154.46     18.20 o 
   0   5   0      192.83      217.97     20.54 o 
   1   5   0      411.72      401.57     28.07 o 
   2   5   0      172.09      152.89     17.97 o 
   3   5   0      380.50      408.62     28.11 o 
   4   5   0      360.68      352.48     20.31 o 
   5   5   0       10.33       20.72     10.98 o 
   6   5   0       26.71       45.72     14.77 o 
   7   5   0        0.02        0.26     10.18 o 
  -7   6   0       19.12       29.91      9.89 o 
  -6   6   0       43.59       48.11     12.01 o 
  -5   6   0        6.39        1.31      8.15 o 
  -4   6   0       57.27       40.53      9.12 o 
  -3   6   0       89.04       73.93      9.64 o 
  -2   6   0      355.07      356.92     30.41 o 
  -1   6   0      112.67      144.08     20.51 o 
   0   6   0     4013.71     4067.75     99.68 o 
   1   6   0     3163.75     3205.37     87.75 o 
   2   6   0     1175.71     1087.96     51.04 o 
   3   6   0       56.05       49.44     11.45 o 
   4   6   0        1.82        1.11      4.59 o 
   5   6   0        3.42       24.38     13.68 o 
   6   6   0        2.33      -16.88     11.92 o 
  -6   7   0       15.28       13.56      7.52 o 
  -5   7   0        0.01       -6.92     16.63 o 
  -4   7   0        9.53       23.97      8.09 o 
  -3   7   0      311.26      337.57     20.91 o 
  -2   7   0       79.51       91.63     17.66 o 
  -1   7   0      221.74      176.25     24.04 o 
   0   7   0      143.29      164.12     21.73 o 
   1   7   0      238.48      231.72     27.27 o 
   2   7   0      349.94      361.76     32.36 o 
   3   7   0       80.17       69.80     15.24 o 
   4   7   0       20.19       23.26     11.15 o 
   5   7   0        3.24       18.55     14.15 o 
  -5   8   0       36.97       57.55     16.12 o 
  -4   8   0      117.28      147.99     24.27 o 
  -3   8   0        5.17        6.42     10.81 o 
  -2   8   0      525.19      528.96     44.06 o 
  -1   8   0       41.11       33.20     12.25 o 
   0   8   0      244.43      291.71     32.47 o 
   1   8   0       24.62       33.70     13.81 o 
   2   8   0      792.53      783.79     51.99 o 
   3   8   0       33.47       44.84     14.44 o 
   4   8   0        6.24       17.71     12.77 o 
  -3   9   0       13.59       29.74     14.44 o 
  -2   9   0      112.81      110.21     23.13 o 
  -1   9   0       27.27       24.98     11.55 o 
   0   9   0      109.27      109.94     22.58 o 
   1   9   0       15.49       19.38     13.86 o 
   2   9   0       25.81       26.61     11.74 o 
  -2  -9   1       51.98       45.30     15.16 o 
  -1  -9   1      151.99      171.12     26.77 o 
   0  -9   1       71.04       80.83     18.97 o 
   1  -9   1        0.53        1.27      9.18 o 
   2  -9   1        2.15        8.32      7.49 o 
   3  -9   1       62.59       87.34     20.46 o 
  -4  -8   1        3.53       12.83     11.22 o 
  -3  -8   1        0.30       12.72      9.72 o 
  -2  -8   1       31.72       38.47     13.61 o 
  -1  -8   1        1.46      -13.24     10.01 o 
   0  -8   1       54.62       56.97     14.90 o 
   1  -8   1       50.41       59.82     16.34 o 
   2  -8   1       33.09       57.26     15.90 o 
   3  -8   1      218.75      279.19     32.87 o 
   4  -8   1       58.75       64.51     18.00 o 
   5  -8   1        1.04       -5.23      4.92 o 
  -5  -7   1        1.56        6.53     10.23 o 
  -4  -7   1      108.41      116.47     14.89 o 
  -3  -7   1       18.96       14.89      7.59 o 
  -2  -7   1       78.70       93.79     17.84 o 
  -1  -7   1      184.34      162.79     22.97 o 
   0  -7   1       65.20       87.58     16.02 o 
   1  -7   1        6.65       28.15     11.32 o 
   2  -7   1      137.58      126.44     20.00 o 
   3  -7   1      143.77      141.29     14.06 o 
   4  -7   1      734.17      867.00     35.52 o 
   5  -7   1       70.04       66.65     11.28 o 
   6  -7   1       15.98        9.57      7.30 o 
  -6  -6   1       30.67       63.82     17.07 o 
  -5  -6   1        2.21       -2.55      8.11 o 
  -4  -6   1        4.64       -4.44      6.16 o 
  -3  -6   1      762.75      776.40     42.79 o 
  -2  -6   1       55.27       63.16     13.45 o 
  -1  -6   1      138.87      192.70     21.80 o 
   0  -6   1       25.41       35.19     14.71 o 
   1  -6   1       15.93       17.69     10.47 o 
   2  -6   1       22.67       20.25      9.86 o 
   3  -6   1      582.50      662.91     41.66 o 
   4  -6   1       14.63        9.39      6.17 o 
   5  -6   1       25.99       34.90      8.20 o 
   6  -6   1       10.85       19.16      6.44 o 
   7  -6   1        0.04       -3.98      5.42 o 
  -7  -5   1       29.97       52.91     17.19 o 
  -6  -5   1      161.33      218.33     29.31 o 
  -5  -5   1        3.16        4.51      7.45 o 
  -4  -5   1      100.98      115.94     12.27 o 
  -3  -5   1      184.78      156.10     17.23 o 
  -2  -5   1     1074.30     1086.16     45.60 o 
  -1  -5   1       33.50       35.16      9.78 o 
   0  -5   1        2.79       10.42      8.91 o 
   1  -5   1      515.25      568.96     34.67 o 
   2  -5   1       10.06        9.56      2.98 o 
   3  -5   1      209.57      190.48     20.46 o 
   4  -5   1        6.01        2.51      4.46 o 
   5  -5   1      166.66      175.15     15.23 o 
   6  -5   1       27.44       43.33      7.34 o 
   7  -5   1      173.42      191.83     20.03 o 
  -7  -4   1        9.11       17.32     10.19 o 
  -6  -4   1       25.19       45.24     14.98 o 
  -5  -4   1       32.88       31.81     10.78 o 
  -4  -4   1      745.03      766.15     26.32 o 
  -3  -4   1      259.82      256.92     18.95 o 
  -2  -4   1      524.31      526.83     27.94 o 
  -1  -4   1       53.77       50.50      9.75 o 
   0  -4   1      400.61      423.13     26.08 o 
   1  -4   1       66.23       59.10      6.21 o 
   2  -4   1       67.43       54.39      3.53 o 
   3  -4   1      948.75      985.41     41.22 o 
   4  -4   1      138.92      155.89      8.73 o 
   5  -4   1       47.58       56.34      7.56 o 
   6  -4   1       27.08       29.29      6.06 o 
   7  -4   1        0.25       10.16      9.76 o 
   8  -4   1      200.38      237.63     33.61 o 
  -8  -3   1        0.03       -4.17      8.00 o 
  -7  -3   1        0.06        7.09     10.96 o 
  -6  -3   1      978.69      894.91     52.55 o 
  -5  -3   1        3.86        2.89      6.47 o 
  -4  -3   1       77.49       69.74     14.18 o 
  -3  -3   1      435.46      441.35     17.08 o 
  -2  -3   1     1690.21     1493.37     39.68 o 
  -1  -3   1     5649.02     6030.63     81.18 o 
   0  -3   1      103.15       99.40     11.54 o 
   1  -3   1      369.95      346.27      8.76 o 
   2  -3   1     3041.49     2870.91     70.27 o 
   3  -3   1      115.50      108.32      5.51 o 
   4  -3   1        0.11        6.50      2.54 o 
   5  -3   1        0.06        3.30      2.36 o 
   6  -3   1       32.23       28.35      5.39 o 
   7  -3   1      142.99      206.54     29.46 o 
   8  -3   1       70.16       79.52     19.92 o 
  -8  -2   1        0.11        0.76      7.24 o 
  -7  -2   1       33.44       20.72     12.04 o 
  -6  -2   1      120.11      118.14     19.86 o 
  -5  -2   1       50.62       54.86      5.93 o 
  -4  -2   1      207.52      209.18     10.52 o 
  -3  -2   1     2404.83     2235.07    114.80 o 
  -2  -2   1      137.46      155.87      8.50 o 
  -1  -2   1      966.24      951.49     25.75 o 
   0  -2   1      532.33      557.95     20.78 o 
   1  -2   1     5037.33     5261.64     33.30 o 
   2  -2   1      113.00      110.38      5.17 o 
   3  -2   1      115.56      135.78      9.12 o 
   4  -2   1        0.03        8.77      4.41 o 
   5  -2   1       36.68       42.61      5.56 o 
   6  -2   1      230.92      203.55     11.77 o 
   7  -2   1        2.11        5.22      7.40 o 
   8  -2   1      142.05      120.12     22.97 o 
  -8  -1   1        0.60       10.43     12.44 o 
  -7  -1   1        0.67       -2.21      8.15 o 
  -6  -1   1      123.44      154.83     21.24 o 
  -5  -1   1      190.36      240.53     23.26 o 
  -4  -1   1      147.33      182.26     18.61 o 
  -3  -1   1      209.15      198.40     23.39 o 
  -2  -1   1     4748.42     4642.26    135.47 o 
  -1  -1   1      165.10      157.50      5.97 o 
   1  -1   1     1612.47     1617.59     27.46 o 
   2  -1   1     7365.81     7295.30     48.72 o 
   3  -1   1        3.16        7.65      1.70 o 
   4  -1   1      458.93      447.03     14.48 o 
   5  -1   1       58.56       53.11      5.57 o 
   6  -1   1      462.05      460.21     25.48 o 
   7  -1   1        0.28        7.23     12.60 o 
   8  -1   1      116.75      113.98     22.01 o 
   9  -1   1       32.01       37.45     16.13 o 
  -9   0   1        0.16       -5.34      7.63 o 
  -8   0   1        7.37       14.01     14.85 o 
  -7   0   1       99.93      129.61     15.71 o 
  -6   0   1      143.43      146.14     15.35 o 
  -5   0   1       34.01       23.33      9.50 o 
  -4   0   1       28.14       20.24      5.60 o 
  -3   0   1      193.34      204.74     16.28 o 
  -2   0   1    19931.20    20159.56    128.10 o 
   2   0   1        0.84        1.83      1.24 o 
   3   0   1      129.48      140.83      6.86 o 
   4   0   1     2234.38     2185.75     52.07 o 
   5   0   1      208.26      212.44      7.75 o 
   6   0   1      252.02      254.61     19.22 o 
   7   0   1      135.58      148.21     16.29 o 
   8   0   1      202.81      183.11     19.69 o 
  -9   1   1        0.51       27.46     14.56 o 
  -8   1   1       52.39       51.58     16.21 o 
  -7   1   1        0.36        8.40     10.25 o 
  -6   1   1       45.08       25.37      8.43 o 
  -5   1   1      735.46      720.06     18.86 o 
  -4   1   1      517.70      537.04     23.09 o 
  -3   1   1       76.49       66.52      4.30 o 
  -2   1   1     1444.48     1424.99     16.41 o 
  -1   1   1     2043.57     2109.47     16.53 o 
   1   1   1     4251.20     4574.60     36.53 o 
   2   1   1     1653.60     1669.77     17.02 o 
   3   1   1      980.67      955.80     18.99 o 
   4   1   1       58.49       47.51      4.88 o 
   5   1   1      218.79      219.74     10.12 o 
   6   1   1      657.48      762.12     46.36 o 
   7   1   1       44.02       54.60     15.17 o 
   8   1   1       92.29      113.42     23.04 o 
  -8   2   1       11.80       17.32     13.49 o 
  -7   2   1       27.24       15.32     11.95 o 
  -6   2   1      267.65      261.79     14.44 o 
  -5   2   1      164.49      175.12     11.28 o 
  -4   2   1       20.27       20.78      2.81 o 
  -3   2   1       18.75       17.56      3.33 o 
  -2   2   1       56.80       50.25      3.97 o 
  -1   2   1     1784.39     1806.91     14.83 o 
   0   2   1     2132.65     2088.01     35.87 o 
   1   2   1      176.73      191.92     13.46 o 
   2   2   1      393.98      414.94     11.63 o 
   3   2   1        3.99        7.47      6.08 o 
   4   2   1      131.23      140.49     17.32 o 
   5   2   1      157.76      137.73     18.15 o 
   6   2   1      345.81      369.44     33.12 o 
   7   2   1       10.57       15.92      9.32 o 
   8   2   1       31.36       11.29     10.72 o 
  -8   3   1       51.83       64.22     18.63 o 
  -7   3   1        3.14       -0.18      7.27 o 
  -6   3   1      352.46      370.58     13.77 o 
  -5   3   1     2468.33     2457.33     32.46 o 
  -4   3   1     1777.31     1774.62     36.56 o 
  -3   3   1      172.20      153.56      7.52 o 
  -2   3   1      234.49      202.53      6.14 o 
  -1   3   1       12.43       22.09      2.69 o 
   0   3   1     1073.41     1073.34     49.18 o 
   1   3   1      480.18      486.57     16.84 o 
   2   3   1     1839.59     1868.09     52.46 o 
   3   3   1        0.34       -3.01      6.23 o 
   4   3   1       61.96       98.37     16.50 o 
   5   3   1      406.20      402.16     17.88 o 
   6   3   1       44.16       54.00     14.84 o 
   7   3   1        5.81       -1.93      7.11 o 
   8   3   1       96.37      106.00     24.07 o 
  -8   4   1       78.90      116.59     23.72 o 
  -7   4   1        9.79        0.53      8.05 o 
  -6   4   1      164.49      175.57     12.65 o 
  -5   4   1      214.42      216.88      9.95 o 
  -4   4   1      287.49      326.08     14.84 o 
  -3   4   1      179.28      167.05      8.45 o 
  -2   4   1     2893.51     2968.96     42.31 o 
  -1   4   1     2830.27     3002.52     41.53 o 
   0   4   1      198.56      236.56     12.74 o 
   1   4   1      118.19      116.12     13.64 o 
   2   4   1       14.20       24.79      8.21 o 
   3   4   1     1012.68      965.99     29.62 o 
   4   4   1       26.23       33.11      7.05 o 
   5   4   1       33.50       41.42     12.63 o 
   6   4   1       91.54       92.31     17.85 o 
   7   4   1        0.19       11.84     10.67 o 
  -8   5   1        1.20       14.23     14.18 o 
  -7   5   1       76.63      113.20     23.09 o 
  -6   5   1      188.08      198.14     14.17 o 
  -5   5   1       25.71       18.06      6.39 o 
  -4   5   1      845.04      811.82     30.01 o 
  -3   5   1       10.01        8.44      4.08 o 
  -2   5   1      848.51      885.37     26.94 o 
  -1   5   1      208.01      231.87     22.63 o 
   0   5   1     2130.26     2110.63     64.83 o 
   1   5   1       74.35       77.39     13.40 o 
   2   5   1       39.90       35.22      9.29 o 
   3   5   1      195.56      204.30     15.42 o 
   4   5   1        0.68        6.80      5.13 o 
   5   5   1       37.35       45.67     14.25 o 
   6   5   1        7.50       20.95     12.90 o 
   7   5   1        0.65       10.12      8.86 o 
  -7   6   1       12.10       13.44     12.87 o 
  -6   6   1       22.53       25.08      7.58 o 
  -5   6   1       85.93       77.01     11.42 o 
  -4   6   1       13.14        1.27     12.33 o 
  -3   6   1       67.73       59.54      9.35 o 
  -2   6   1      371.80      414.64     35.44 o 
  -1   6   1     5389.11     5445.89    116.92 o 
   0   6   1       68.28       70.23     15.45 o 
   1   6   1      440.72      454.60     34.44 o 
   2   6   1      330.85      333.93     28.43 o 
   3   6   1      115.69      128.79     18.09 o 
   4   6   1      113.48      130.97     27.07 o 
   5   6   1      131.80      127.80     23.22 o 
   6   6   1       46.33       57.58     17.67 o 
  -6   7   1        4.03        3.57      6.29 o 
  -5   7   1        5.07        8.22      7.92 o 
  -4   7   1       21.88       16.19      7.00 o 
  -3   7   1        0.50       20.44      6.29 o 
  -2   7   1      252.14      213.55     26.25 o 
  -1   7   1        7.37       18.31     10.17 o 
   0   7   1      176.26      221.77     25.40 o 
   1   7   1      279.05      268.35     28.59 o 
   2   7   1      108.87      118.90     19.75 o 
   3   7   1        6.79        5.21      7.31 o 
   4   7   1      119.00      134.27     15.51 o 
   5   7   1        0.00       -1.58      7.58 o 
  -5   8   1       50.26       60.40     14.97 o 
  -4   8   1       35.50       62.00     17.56 o 
  -3   8   1       11.49       44.60     14.63 o 
  -2   8   1      182.15      165.50     26.07 o 
  -1   8   1        2.68        2.60      8.40 o 
   0   8   1      871.92      864.27     55.57 o 
   1   8   1      145.55      152.07     23.91 o 
   2   8   1        8.36       -5.80      6.79 o 
   3   8   1      146.96      150.47     24.00 o 
   4   8   1       52.64       82.38     21.13 o 
  -3   9   1      312.48      331.87     38.10 o 
  -2   9   1        1.51       14.06     12.80 o 
  -1   9   1       19.60       32.92     14.99 o 
   0   9   1        2.50        3.06      9.71 o 
   1   9   1      120.49      136.24     24.68 o 
   2   9   1       65.46       54.58     16.29 o 
  -2  -9   2       17.21       11.23      8.12 o 
  -1  -9   2       71.94       72.81     17.94 o 
   0  -9   2       74.54       90.95     20.20 o 
   1  -9   2      454.63      530.39     46.63 o 
   2  -9   2        1.39       21.28     12.67 o 
   3  -9   2      153.72      152.35     26.96 o 
  -4  -8   2        9.23       34.86     15.12 o 
  -3  -8   2      105.98      150.69     23.86 o 
  -2  -8   2      106.12       86.05     17.66 o 
  -1  -8   2      113.54      112.90     20.42 o 
   0  -8   2       90.03       87.22     17.53 o 
   1  -8   2        0.60       25.67     11.14 o 
   2  -8   2      638.25      696.26     50.00 o 
   3  -8   2      272.92      242.57     30.32 o 
   4  -8   2      152.46      201.05     23.07 o 
   5  -8   2        2.83       18.49      7.28 o 
  -5  -7   2        9.19       26.59     16.46 o 
  -4  -7   2       50.31       35.85     13.97 o 
  -3  -7   2      803.23      777.89     46.49 o 
  -2  -7   2      455.10      455.99     36.33 o 
  -1  -7   2       44.78       48.59     12.00 o 
   0  -7   2        3.75       -0.43      8.44 o 
   1  -7   2        0.13        1.74      7.90 o 
   2  -7   2      492.17      521.09     39.44 o 
   3  -7   2      143.87      143.81     21.92 o 
   4  -7   2        1.35       -0.33      4.27 o 
   5  -7   2        5.27        7.02      9.06 o 
   6  -7   2       71.75       87.30     13.55 o 
  -6  -6   2        6.82       12.76      9.41 o 
  -5  -6   2        1.26       -0.42     10.89 o 
  -4  -6   2      193.28      197.40     19.80 o 
  -3  -6   2      382.83      359.41     28.88 o 
  -2  -6   2       93.71       83.01     14.57 o 
  -1  -6   2     1901.40     1840.05     66.99 o 
   0  -6   2      155.48      157.34     19.86 o 
   1  -6   2      547.31      536.54     37.04 o 
   2  -6   2      277.54      255.97     25.81 o 
   3  -6   2       15.71       36.57     11.83 o 
   4  -6   2      109.53      119.57     13.42 o 
   5  -6   2      112.41      157.00     15.76 o 
   6  -6   2      257.99      197.63     15.26 o 
   7  -6   2        7.28        4.99      8.87 o 
  -7  -5   2       32.35       59.46     17.32 o 
  -6  -5   2       26.63       29.69     13.46 o 
  -5  -5   2       78.44       73.19     18.21 o 
  -4  -5   2        1.20        9.08      5.67 o 
  -3  -5   2      552.86      598.55     33.68 o 
  -2  -5   2     2359.96     2499.04     69.01 o 
  -1  -5   2      154.48      166.19     18.76 o 
   0  -5   2       93.96       81.58     13.98 o 
   1  -5   2      182.28      175.85     19.10 o 
   2  -5   2     1212.79     1169.71     64.32 o 
   3  -5   2     1007.18     1023.44     47.46 o 
   4  -5   2        1.28        9.98      5.42 o 
   5  -5   2      114.91       93.29     11.55 o 
   6  -5   2      216.36      235.83     15.98 o 
   7  -5   2       11.94       24.78      9.60 o 
  -7  -4   2       47.06       61.54     17.90 o 
  -6  -4   2       76.34       80.73     19.05 o 
  -5  -4   2       95.06       91.52     17.42 o 
  -4  -4   2      143.32      162.59     12.54 o 
  -3  -4   2      140.05      133.66     11.02 o 
  -2  -4   2      539.57      522.14     27.75 o 
  -1  -4   2      151.81      135.83     14.70 o 
   0  -4   2     3818.47     3913.30     78.70 o 
   1  -4   2      270.76      266.12     11.48 o 
   2  -4   2      580.12      524.47     15.73 o 
   3  -4   2      526.98      581.73     32.64 o 
   4  -4   2       47.59       71.61      8.95 o 
   5  -4   2       10.93       12.92      4.78 o 
   6  -4   2      225.16      242.48     15.14 o 
   7  -4   2        3.77       27.13      9.38 o 
   8  -4   2       57.70       66.52     13.48 o 
  -8  -3   2        0.02       15.88     10.54 o 
  -7  -3   2       41.13       29.88     13.84 o 
  -6  -3   2      331.24      352.38     33.49 o 
  -5  -3   2       79.28       67.48     14.19 o 
  -4  -3   2     1869.05     1881.86     88.10 o 
  -3  -3   2     1304.48     1277.71     48.40 o 
  -2  -3   2     2647.24     2531.23     51.44 o 
  -1  -3   2     1132.50     1284.53     38.00 o 
   0  -3   2     1974.96     2133.33     49.61 o 
   1  -3   2     1133.49     1127.82     15.13 o 
   2  -3   2     4670.64     4429.20    192.84 o 
   3  -3   2     4418.16     3773.25    344.74 o 
   4  -3   2      156.50      195.41      8.34 o 
   5  -3   2       63.93       81.93      5.95 o 
   6  -3   2       32.40       31.92      5.85 o 
   7  -3   2        7.20        8.11      6.01 o 
   8  -3   2        8.72        0.11      8.67 o 
  -8  -2   2        6.43        6.12     10.74 o 
  -7  -2   2        2.99       23.60     12.29 o 
  -6  -2   2      172.77      165.50     22.85 o 
  -5  -2   2        1.93       -3.25      6.54 o 
  -4  -2   2      329.85      294.18     33.33 o 
  -3  -2   2        3.41        4.14      5.87 o 
  -2  -2   2      160.18      174.28     12.78 o 
  -1  -2   2     6377.98     6608.83     74.29 o 
   0  -2   2     1974.86     2096.00     40.12 o 
   1  -2   2       39.84       65.46      8.85 o 
   2  -2   2     5305.82     5040.66     68.98 o 
   3  -2   2      571.73      501.43     23.42 o 
   4  -2   2      162.88      156.19     10.92 o 
   5  -2   2        4.15        4.10      2.78 o 
   6  -2   2      174.54      206.17     12.25 o 
   7  -2   2       56.78       65.17     11.31 o 
   8  -2   2        5.47        9.25      8.47 o 
  -8  -1   2      276.47      328.15     36.28 o 
  -7  -1   2       22.56       37.62     12.93 o 
  -6  -1   2       47.24       52.66     12.43 o 
  -5  -1   2       10.14       24.32     10.66 o 
  -4  -1   2      115.71       98.09     14.02 o 
  -3  -1   2      922.32      896.67     33.95 o 
  -2  -1   2    25135.61    24925.84     69.53 o 
  -1  -1   2     7994.15     7893.81     40.49 o 
   0  -1   2      766.81      786.74     18.35 o 
   1  -1   2       17.91       29.20      5.09 o 
   2  -1   2      123.74      128.17      4.76 o 
   3  -1   2      263.27      241.60      6.30 o 
   4  -1   2      839.76      752.56     18.28 o 
   5  -1   2        6.71        6.07      3.96 o 
   6  -1   2       91.94       74.25      6.31 o 
   7  -1   2       17.72       13.08     10.54 o 
   8  -1   2      381.09      443.05     42.37 o 
  -9   0   2       18.86       28.21     13.47 o 
  -8   0   2       61.31       61.87     12.54 o 
  -7   0   2       29.05       39.40      9.52 o 
  -6   0   2      394.54      406.25     24.27 o 
  -5   0   2        1.01       -7.59      9.29 o 
  -4   0   2      302.08      283.11     21.88 o 
  -3   0   2      522.05      525.51     25.84 o 
  -2   0   2      253.89      298.20     17.16 o 
  -1   0   2       11.59       13.81      2.28 o 
   1   0   2      392.75      387.63      6.25 o 
   2   0   2     3070.10     3234.47     23.04 o 
   3   0   2      162.79      152.62      5.23 o 
   4   0   2       73.96       82.06      4.84 o 
   5   0   2      565.04      579.43     15.09 o 
   6   0   2      624.17      620.45     29.24 o 
   7   0   2        6.23        7.65      7.08 o 
   8   0   2        5.51       16.77      8.15 o 
  -9   1   2        0.88       11.54     11.67 o 
  -8   1   2      143.28      146.75     25.41 o 
  -7   1   2       22.97       22.97      8.53 o 
  -6   1   2        4.08        5.43      5.85 o 
  -5   1   2      533.17      535.28     17.01 o 
  -4   1   2     3756.76     3643.37     60.79 o 
  -3   1   2      355.58      375.53     11.73 o 
  -2   1   2    21971.15    21689.20    485.67 o 
  -1   1   2        0.07       10.60      3.89 o 
   0   1   2     1970.11     2049.44     22.09 o 
   1   1   2      150.73      138.20      7.60 o 
   2   1   2     1201.91     1209.55     13.42 o 
   3   1   2     1729.91     1780.29     21.00 o 
   4   1   2      530.41      482.03     15.89 o 
   5   1   2        2.98       -5.71      7.19 o 
   6   1   2      174.82      199.13     23.92 o 
   7   1   2       10.66       17.82     10.75 o 
   8   1   2      260.11      224.58     31.36 o 
  -8   2   2       25.90       53.52     16.72 o 
  -7   2   2       12.09        4.88      9.99 o 
  -6   2   2      197.73      237.47     27.05 o 
  -5   2   2        5.82        3.73      2.85 o 
  -4   2   2      314.66      312.60     14.43 o 
  -3   2   2     2000.58     1924.08     31.83 o 
  -2   2   2      559.82      615.52     10.92 o 
  -1   2   2      537.95      555.86      8.76 o 
   0   2   2      941.78      953.91     25.43 o 
   1   2   2     4935.39     5035.89     69.13 o 
   2   2   2      635.56      621.02     13.82 o 
   3   2   2      465.30      433.67     18.57 o 
   4   2   2      782.04      742.40     38.09 o 
   5   2   2      120.06      106.47     15.92 o 
   6   2   2      139.52      135.93     20.87 o 
   7   2   2        9.65       13.13      8.34 o 
   8   2   2        0.37       -2.02      8.71 o 
  -8   3   2        4.80       48.47     16.84 o 
  -7   3   2       91.44       96.49     20.21 o 
  -6   3   2      177.24      162.93     10.31 o 
  -5   3   2      206.73      186.83     10.26 o 
  -4   3   2     3105.06     3165.11     49.13 o 
  -3   3   2       50.68       38.69      3.70 o 
  -2   3   2     1056.35     1113.56     13.09 o 
  -1   3   2     3313.45     3532.54     23.79 o 
   0   3   2      243.21      239.71     15.22 o 
   1   3   2      242.79      277.04     18.69 o 
   2   3   2     1431.24     1528.63     25.79 o 
   3   3   2        5.49        6.58      5.23 o 
   4   3   2     1141.40     1204.91     52.13 o 
   5   3   2      109.86      108.66     18.00 o 
   6   3   2       11.96       25.19     12.01 o 
   7   3   2        0.09       -7.27      9.13 o 
   8   3   2       42.33       52.27     16.28 o 
  -8   4   2        0.62        8.76     10.09 o 
  -7   4   2        0.01       24.38     11.66 o 
  -6   4   2       98.42      101.41     11.48 o 
  -5   4   2       43.66       48.44      5.09 o 
  -4   4   2      262.04      227.51     11.56 o 
  -3   4   2       17.27       18.62      2.28 o 
  -2   4   2      855.92      828.44     18.44 o 
  -1   4   2      847.25      871.02     23.09 o 
   0   4   2     3966.03     3983.80     52.90 o 
   1   4   2       74.50       82.86      8.75 o 
   2   4   2      359.88      379.60     26.46 o 
   3   4   2       17.88       21.89      8.80 o 
   4   4   2      427.51      444.76     33.85 o 
   5   4   2        1.60       13.25      5.80 o 
   6   4   2        4.60       -4.42      7.42 o 
   7   4   2        0.71        6.08      8.83 o 
  -8   5   2        6.30        3.90     10.34 o 
  -7   5   2        0.70       11.12      9.51 o 
  -6   5   2        1.18        9.54      8.33 o 
  -5   5   2       15.90       23.95      6.51 o 
  -4   5   2       34.89       37.28      6.89 o 
  -3   5   2       20.38       23.58      4.56 o 
  -2   5   2      989.68      957.49     27.73 o 
  -1   5   2      406.27      419.83     18.33 o 
   0   5   2     2141.17     2092.24     42.94 o 
   1   5   2      608.33      625.81     35.72 o 
   2   5   2      307.97      339.99     26.02 o 
   3   5   2        0.34       11.48     14.53 o 
   4   5   2       24.94       61.06      9.17 o 
   5   5   2      314.79      349.37     34.55 o 
   6   5   2        1.43       13.68     11.94 o 
   7   5   2       10.99       29.30     13.21 o 
  -7   6   2       14.06       30.61     15.62 o 
  -6   6   2       33.60       51.17      9.40 o 
  -5   6   2      110.37      100.38     12.15 o 
  -4   6   2        0.67        2.94      4.98 o 
  -3   6   2      285.69      303.05     18.28 o 
  -2   6   2      360.92      381.50     18.81 o 
  -1   6   2       78.47      101.74      9.15 o 
   0   6   2     1003.83     1026.89     50.29 o 
   1   6   2      559.62      524.66     36.11 o 
   2   6   2       16.75        2.19      7.78 o 
   3   6   2       88.21       92.24     15.97 o 
   4   6   2       78.94       93.17     11.67 o 
   5   6   2        1.54       -6.67      9.18 o 
   6   6   2        0.03       12.38      8.76 o 
  -6   7   2      261.08      220.58     20.84 o 
  -5   7   2      134.65      146.02     15.07 o 
  -4   7   2       99.01      122.37     13.48 o 
  -3   7   2        9.84       17.58      5.80 o 
  -2   7   2      147.99      119.33     20.39 o 
  -1   7   2      253.42      236.64     27.32 o 
   0   7   2       77.77       95.05     18.55 o 
   1   7   2       55.61       69.22     16.63 o 
   2   7   2        1.12       -3.62      6.97 o 
   3   7   2       17.51       14.57      9.26 o 
   4   7   2      156.08      190.64     18.48 o 
   5   7   2       26.99       42.16     16.51 o 
  -5   8   2       80.71       70.00     18.58 o 
  -4   8   2        0.80        7.08      6.87 o 
  -3   8   2       29.55       12.92     10.28 o 
  -2   8   2        3.66        3.45      8.94 o 
  -1   8   2       60.87       64.60     17.89 o 
   0   8   2       16.59       26.23     14.08 o 
   1   8   2        0.84        1.31      6.53 o 
   2   8   2        1.06       13.45      8.56 o 
   3   8   2      160.74      173.82     25.70 o 
   4   8   2      140.19      220.45     32.24 o 
  -3   9   2        0.88        5.25     10.26 o 
  -2   9   2      113.94      114.45     23.60 o 
  -1   9   2       93.89      107.70     21.56 o 
   0   9   2       61.87       85.76     20.06 o 
   1   9   2        0.03      -20.01     12.52 o 
  -2  -9   3        1.11       -4.71     10.52 o 
  -1  -9   3       34.73       24.96     11.47 o 
   0  -9   3       14.10       20.60     12.58 o 
   1  -9   3      179.52      158.76     27.26 o 
   2  -9   3       10.00        1.52      7.47 o 
   3  -9   3       24.10       40.15     15.06 o 
  -4  -8   3      346.04      352.29     40.59 o 
  -3  -8   3        2.17       -1.32      9.70 o 
  -2  -8   3       37.03       25.37     10.06 o 
  -1  -8   3       33.65       13.89      8.11 o 
   0  -8   3       31.45       26.85     11.70 o 
   1  -8   3        2.67       13.14      9.93 o 
   2  -8   3      272.21      315.50     33.25 o 
   3  -8   3      475.03      455.32     40.89 o 
   4  -8   3      189.15      149.10     16.70 o 
   5  -8   3       84.14       55.24     10.94 o 
  -5  -7   3        6.43       10.37     12.85 o 
  -4  -7   3        5.81       11.27     12.59 o 
  -3  -7   3      110.61      130.29     19.03 o 
  -2  -7   3        8.81       10.62      7.52 o 
  -1  -7   3      308.79      282.65     28.50 o 
   0  -7   3      150.40      124.05     19.51 o 
   1  -7   3       37.32       25.64      8.45 o 
   2  -7   3      164.05      129.68     20.28 o 
   3  -7   3        5.89        3.28      9.64 o 
   4  -7   3       87.42       67.15     11.00 o 
   5  -7   3       88.23      106.52     19.35 o 
   6  -7   3      177.64      137.80     16.51 o 
  -6  -6   3       27.60       70.61     19.11 o 
  -5  -6   3       24.31       39.70     13.64 o 
  -4  -6   3      777.26      798.38     51.77 o 
  -3  -6   3     1195.47     1271.62     53.81 o 
  -2  -6   3     1734.37     1702.94     62.52 o 
  -1  -6   3      277.85      284.99     26.20 o 
   0  -6   3      291.39      268.17     25.12 o 
   1  -6   3       24.62       39.60     10.92 o 
   2  -6   3      125.60      123.38     18.97 o 
   3  -6   3       11.74        8.38      7.00 o 
   4  -6   3       30.72       25.68     10.28 o 
   5  -6   3      271.72      252.65     21.54 o 
   6  -6   3        0.09       -7.46      5.11 o 
   7  -6   3       53.82       53.25     12.09 o 
  -7  -5   3        0.62      -17.27     13.15 o 
  -6  -5   3        0.02        6.70      9.55 o 
  -5  -5   3       48.73       63.15     16.53 o 
  -4  -5   3       64.56       61.15      9.16 o 
  -3  -5   3      450.80      450.36     25.48 o 
  -2  -5   3       11.03        7.38      8.14 o 
  -1  -5   3      108.44      118.20     15.44 o 
   0  -5   3     1843.49     1835.22     60.06 o 
   1  -5   3      484.73      482.06     31.52 o 
   2  -5   3      103.26       79.42      5.36 o 
   3  -5   3      130.86      118.72     16.22 o 
   4  -5   3      373.25      417.65     32.11 o 
   5  -5   3      250.07      217.69     17.58 o 
   6  -5   3        2.57        1.72      4.52 o 
   7  -5   3      270.18      232.08     22.03 o 
  -7  -4   3       42.05       55.48     16.51 o 
  -6  -4   3       83.79       91.45     18.97 o 
  -5  -4   3       24.42       41.48     12.25 o 
  -4  -4   3      261.14      263.17     15.40 o 
  -3  -4   3      695.14      695.49     24.45 o 
  -2  -4   3      749.80      674.14     31.61 o 
  -1  -4   3       95.18       76.66     11.44 o 
   0  -4   3     2269.33     2360.00     60.93 o 
   1  -4   3      700.24      748.34     35.52 o 
   2  -4   3      321.55      386.53     12.93 o 
   3  -4   3      109.16      110.19     15.30 o 
   4  -4   3      178.69      182.03     19.14 o 
   5  -4   3        7.26        0.64      3.82 o 
   6  -4   3       62.58       65.79      9.81 o 
   7  -4   3        0.05        8.23      7.58 o 
   8  -4   3       37.00       40.29     11.01 o 
  -8  -3   3       11.73       15.84      9.66 o 
  -7  -3   3       37.56       55.65     16.41 o 
  -6  -3   3       13.82       26.27     11.75 o 
  -5  -3   3       23.87        9.55      8.23 o 
  -4  -3   3      948.33      936.41     23.76 o 
  -3  -3   3       92.45       75.87     10.62 o 
  -2  -3   3      178.92      133.07     12.30 o 
  -1  -3   3      337.38      374.71     20.70 o 
   0  -3   3     3518.74     3403.29     62.67 o 
   1  -3   3     1773.81     1751.16     46.60 o 
   2  -3   3     2346.45     2426.36     56.96 o 
   3  -3   3     1035.88     1158.28     41.39 o 
   4  -3   3      987.29     1005.96     16.62 o 
   5  -3   3       40.43       46.13      6.55 o 
   6  -3   3       25.87       31.04      5.51 o 
   7  -3   3        0.22        7.15      5.89 o 
   8  -3   3       15.53       63.04     17.44 o 
  -8  -2   3      160.74      157.27     26.17 o 
  -7  -2   3        3.53       19.51     11.54 o 
  -6  -2   3      138.98      136.09     20.94 o 
  -5  -2   3       91.46       73.91     14.50 o 
  -4  -2   3     1130.60     1038.61     65.58 o 
  -3  -2   3      117.63      100.30      7.22 o 
  -2  -2   3      517.01      564.49     14.19 o 
  -1  -2   3      148.75      155.97     10.86 o 
   0  -2   3     7176.43     7154.82     76.07 o 
   1  -2   3     2605.78     2620.44     48.57 o 
   2  -2   3     2777.44     2831.67     54.00 o 
   3  -2   3     1437.94     1305.73     29.70 o 
   4  -2   3       51.65       39.23      6.35 o 
   5  -2   3      211.75      208.74     11.90 o 
   6  -2   3      357.94      415.03     17.68 o 
   7  -2   3        5.22        9.31      6.49 o 
   8  -2   3       32.86       43.20     13.89 o 
  -8  -1   3        2.48       23.04     12.31 o 
  -7  -1   3       51.70       57.98     14.97 o 
  -6  -1   3        4.31        2.81      7.45 o 
  -5  -1   3      160.58      164.73     19.88 o 
  -4  -1   3      120.12      165.25     17.66 o 
  -3  -1   3        7.13       16.18      6.48 o 
  -2  -1   3      424.04      419.33      7.26 o 
  -1  -1   3      152.26      141.44      6.12 o 
   0  -1   3       16.97       16.10      4.21 o 
   1  -1   3     1413.77     1413.39     12.07 o 
   2  -1   3      219.87      254.11      8.71 o 
   3  -1   3      528.87      531.18     11.36 o 
   4  -1   3     2582.64     2496.12     27.75 o 
   5  -1   3       12.48       13.61      3.60 o 
   6  -1   3      243.60      243.54     11.35 o 
   7  -1   3       27.11       69.41     15.95 o 
   8  -1   3      300.89      313.04     35.65 o 
  -9   0   3       12.63       31.97     16.46 o 
  -8   0   3       30.25       20.20      7.61 o 
  -7   0   3        3.21        3.72     14.98 o 
  -6   0   3       41.24       45.96      9.40 o 
  -5   0   3       35.77       50.50     11.92 o 
  -4   0   3     3228.20     3436.36     76.60 o 
  -3   0   3        7.48        6.51      6.04 o 
  -2   0   3    69141.01    67850.28    233.36 o 
  -1   0   3      661.58      629.19     20.61 o 
   1   0   3      813.42      820.85     20.63 o 
   2   0   3      961.20      999.96     18.80 o 
   3   0   3      476.13      467.31      9.45 o 
   4   0   3        2.51        1.92      2.25 o 
   5   0   3      930.56      924.70     19.80 o 
   6   0   3      427.73      429.70     24.51 o 
   7   0   3       37.09       38.84      9.77 o 
   8   0   3        2.44       -0.03      7.89 o 
  -9   1   3        1.53       -2.66     10.44 o 
  -8   1   3       29.58       62.71     18.36 o 
  -7   1   3        0.07        5.27      8.49 o 
  -6   1   3      130.36      128.21     13.75 o 
  -5   1   3       71.09       81.82     12.44 o 
  -4   1   3      343.24      363.17     25.68 o 
  -3   1   3      566.07      547.60     14.36 o 
  -2   1   3      420.00      381.13     17.80 o 
  -1   1   3      985.59     1024.99     25.08 o 
   0   1   3        0.25        2.19      3.95 o 
   1   1   3     2157.06     2248.98     27.15 o 
   2   1   3      171.81      155.85      5.99 o 
   3   1   3       27.76       19.22      3.58 o 
   4   1   3     1933.63     1927.71     32.05 o 
   5   1   3        0.02       -0.56      6.59 o 
   6   1   3       14.62       21.10      9.40 o 
   7   1   3      205.76      231.11     28.73 o 
   8   1   3      288.59      267.95     33.41 o 
  -8   2   3       60.14       98.58     21.14 o 
  -7   2   3        3.32        8.95      4.73 o 
  -6   2   3     1417.99     1456.14     77.90 o 
  -5   2   3       16.86       18.44      3.44 o 
  -4   2   3        1.52       -2.83      3.29 o 
  -3   2   3     1507.30     1490.12     26.86 o 
  -2   2   3      402.17      351.76     10.10 o 
  -1   2   3     3414.78     3473.21     34.28 o 
   0   2   3     3101.99     3335.72     36.48 o 
   1   2   3     1265.48     1361.70     36.93 o 
   2   2   3     1051.78     1059.70     25.95 o 
   3   2   3      112.17      113.46      9.80 o 
   4   2   3       24.67       40.77      7.38 o 
   5   2   3        0.16       -1.96      6.26 o 
   6   2   3       69.81       82.46     16.83 o 
   7   2   3        0.85        2.61      7.10 o 
   8   2   3       30.90       14.39      9.72 o 
  -8   3   3       10.34        8.20     11.07 o 
  -7   3   3       42.52       52.60     17.14 o 
  -6   3   3       30.78       46.35      5.93 o 
  -5   3   3       14.93        7.15      3.41 o 
  -4   3   3        3.86        1.45      3.21 o 
  -3   3   3      688.95      635.53     19.98 o 
  -2   3   3      974.97      918.57     14.32 o 
  -1   3   3      210.07      304.49     12.28 o 
   0   3   3     1412.79     1561.13     40.05 o 
   1   3   3      430.14      447.54     24.13 o 
   2   3   3    10463.79    10991.37    101.03 o 
   3   3   3     2033.16     2092.56     44.50 o 
   4   3   3      125.31      123.51     17.80 o 
   5   3   3       36.21       56.13     12.98 o 
   6   3   3        0.94        6.99      5.99 o 
   7   3   3        0.00        5.24      9.15 o 
   8   3   3        7.40       18.52     10.08 o 
  -8   4   3        0.22       -2.90      9.33 o 
  -7   4   3        0.13       13.58     11.66 o 
  -6   4   3      260.54      258.02     17.77 o 
  -5   4   3        1.54       -3.23      3.16 o 
  -4   4   3      129.74      145.90      9.13 o 
  -3   4   3      123.66      119.61      5.71 o 
  -2   4   3       13.21        9.98      2.60 o 
  -1   4   3        0.46        0.35      3.01 o 
   0   4   3     1917.35     1952.67     46.56 o 
   1   4   3       61.39       56.87     10.33 o 
   2   4   3      217.74      215.42      9.36 o 
   3   4   3       41.72       51.63      8.70 o 
   4   4   3        0.25        7.94      9.72 o 
   5   4   3       22.24       25.16     10.28 o 
   6   4   3       31.11       36.62     12.40 o 
   7   4   3       23.32       41.53     14.31 o 
  -8   5   3        4.99       25.80     14.15 o 
  -7   5   3        1.46        7.16     10.58 o 
  -6   5   3        6.34        8.31      9.24 o 
  -5   5   3       45.26       33.13      8.27 o 
  -4   5   3       28.07       28.59      6.16 o 
  -3   5   3       29.28       36.42      3.83 o 
  -2   5   3     2268.49     2239.11     31.50 o 
  -1   5   3     1345.57     1348.40     23.44 o 
   0   5   3       64.30       59.87      5.12 o 
   1   5   3       61.36       64.70      8.46 o 
   2   5   3      741.39      797.77     29.23 o 
   3   5   3      158.50      170.31     14.54 o 
   4   5   3        4.03        4.42      4.91 o 
   5   5   3        3.01       12.66      8.70 o 
   6   5   3       22.62       21.73     10.95 o 
   7   5   3       25.49       48.02     15.86 o 
  -7   6   3       10.86       15.67     12.27 o 
  -6   6   3       10.69       15.93     10.03 o 
  -5   6   3       97.26       96.45     11.97 o 
  -4   6   3       84.01       95.07     11.49 o 
  -3   6   3       17.18       17.00      6.18 o 
  -2   6   3     1509.71     1517.92     41.44 o 
  -1   6   3     1702.66     1668.76     59.18 o 
   0   6   3      532.97      486.06     34.85 o 
   1   6   3      127.91      102.09     16.64 o 
   2   6   3        8.70        0.99      6.27 o 
   3   6   3       55.80       49.72     12.48 o 
   4   6   3        2.55        9.17      5.83 o 
   5   6   3      153.84      192.41     28.08 o 
   6   6   3       34.69       58.92     16.58 o 
  -6   7   3       34.14       11.07      8.15 o 
  -5   7   3      308.26      327.74     22.63 o 
  -4   7   3        0.17        2.94      4.33 o 
  -3   7   3        6.34       11.21      8.43 o 
  -2   7   3       19.08       13.29      9.22 o 
  -1   7   3      139.87      148.86     22.01 o 
   0   7   3      425.89      388.16     34.27 o 
   1   7   3       29.13       19.53     10.92 o 
   2   7   3        0.02       11.13      7.96 o 
   3   7   3       14.98       -0.32      7.77 o 
   4   7   3       19.37       27.78      8.96 o 
   5   7   3        1.50        0.17      8.20 o 
  -5   8   3        3.59        9.93      9.79 o 
  -4   8   3      281.27      322.79     35.51 o 
  -3   8   3       23.43       66.02     18.32 o 
  -2   8   3      169.86      161.62     25.60 o 
  -1   8   3       60.90       75.96     18.19 o 
   0   8   3      232.72      258.48     31.12 o 
   1   8   3        0.12       13.66      9.95 o 
   2   8   3       20.06        5.53      7.89 o 
   3   8   3      193.20      193.15     26.71 o 
  -3   9   3        0.03      -18.71     11.56 o 
  -2   9   3       16.45       36.94     16.30 o 
  -1   9   3       85.77       47.11     13.85 o 
   0   9   3        0.16       16.17     11.98 o 
   1   9   3       15.52       14.36     11.77 o 
  -1  -9   4       87.97       84.26     19.64 o 
   0  -9   4       71.11       99.90     21.40 o 
   1  -9   4       47.73       54.62     15.70 o 
   2  -9   4       46.72       27.02     12.79 o 
   3  -9   4      202.93      195.69     30.69 o 
  -4  -8   4       31.89       54.55     17.58 o 
  -3  -8   4        0.13       15.55     10.52 o 
  -2  -8   4       22.47       33.36     12.14 o 
  -1  -8   4        1.26       -1.02      7.11 o 
   0  -8   4       47.48       22.03     12.68 o 
   1  -8   4       22.14       36.06     14.71 o 
   2  -8   4       53.06       36.18     11.01 o 
   3  -8   4       70.23       37.22     13.65 o 
   4  -8   4       59.10       92.51     12.85 o 
   5  -8   4       68.79       48.57     13.59 o 
  -5  -7   4      163.23      168.08     27.02 o 
  -4  -7   4       37.16       39.78     13.83 o 
  -3  -7   4        0.40      -11.66      8.72 o 
  -2  -7   4      758.74      729.97     45.29 o 
  -1  -7   4      117.91       89.62     17.62 o 
   0  -7   4        9.21        8.50      9.85 o 
   1  -7   4       24.86       25.14     10.97 o 
   2  -7   4      359.08      338.78     32.47 o 
   3  -7   4        0.23        8.46      7.87 o 
   4  -7   4        1.30        3.24      7.04 o 
   5  -7   4        0.01        9.17      6.30 o 
   6  -7   4       41.91       67.02     24.87 o 
  -6  -6   4       52.08       63.18     18.60 o 
  -5  -6   4      685.01      694.58     51.59 o 
  -4  -6   4      767.41      825.03     32.95 o 
  -3  -6   4       50.56       60.16     13.82 o 
  -2  -6   4       54.49       73.39     14.42 o 
  -1  -6   4       37.76       33.74     10.46 o 
   0  -6   4        0.17       -3.65      6.20 o 
   1  -6   4      213.14      176.19     21.77 o 
   2  -6   4        5.70       -4.94      5.89 o 
   3  -6   4      102.78       85.25     15.91 o 
   4  -6   4      195.27      257.73     26.79 o 
   5  -6   4       70.52       69.49     11.08 o 
   6  -6   4      399.07      426.13     22.57 o 
   7  -6   4       13.25       11.96      9.30 o 
  -7  -5   4       21.44       35.74     14.71 o 
  -6  -5   4      165.50      183.74     26.88 o 
  -5  -5   4       52.58       90.99     19.27 o 
  -4  -5   4       16.52       13.78      5.83 o 
  -3  -5   4      223.94      221.82     15.90 o 
  -2  -5   4      827.35      765.21     37.61 o 
  -1  -5   4      715.86      687.32     36.21 o 
   0  -5   4       95.91       82.55     14.18 o 
   1  -5   4      119.71      123.18     16.71 o 
   2  -5   4        0.98        2.07      5.99 o 
   3  -5   4      243.39      225.62     23.33 o 
   4  -5   4      436.73      435.59     32.81 o 
   5  -5   4       39.47       70.83     10.87 o 
   6  -5   4        0.77        8.09      4.17 o 
   7  -5   4        1.04       12.29      6.49 o 
  -7  -4   4       74.15       83.28     19.44 o 
  -6  -4   4      166.74      170.56     24.38 o 
  -5  -4   4       14.00        7.40      7.50 o 
  -4  -4   4       64.40       71.65      8.43 o 
  -3  -4   4       70.91       70.34      8.33 o 
  -2  -4   4      193.75      216.69     18.20 o 
  -1  -4   4      820.28      865.78     36.52 o 
   0  -4   4      792.81      946.44     38.72 o 
   1  -4   4      676.14      732.04     35.08 o 
   2  -4   4     3813.68     3495.87     78.44 o 
   3  -4   4        2.84       15.58      8.36 o 
   4  -4   4        0.76       11.09      6.52 o 
   5  -4   4       43.19       52.34      7.57 o 
   6  -4   4      785.80      822.28     28.01 o 
   7  -4   4       11.88       11.79      8.03 o 
   8  -4   4      201.32      223.81     22.88 o 
  -8  -3   4      250.28      300.36     37.48 o 
  -7  -3   4        6.52        4.54      7.06 o 
  -6  -3   4      103.84      117.61     19.30 o 
  -5  -3   4        9.71       19.91      9.71 o 
  -4  -3   4      302.34      284.69     13.11 o 
  -3  -3   4      207.22      200.83     19.23 o 
  -2  -3   4      140.15      141.55     12.76 o 
  -1  -3   4      216.52      182.27     14.83 o 
   0  -3   4     1612.52     1524.16     42.96 o 
   1  -3   4      501.36      509.69     25.99 o 
   2  -3   4      718.94      641.05     31.09 o 
   3  -3   4       43.56       33.36     15.13 o 
   4  -3   4      960.61      904.62     17.89 o 
   5  -3   4       95.68      112.07      9.63 o 
   6  -3   4        5.51        1.08      5.40 o 
   7  -3   4       16.66        6.71     12.78 o 
   8  -3   4       36.43       29.41     10.02 o 
  -8  -2   4        9.12       31.04     14.72 o 
  -7  -2   4        4.67       27.29     13.15 o 
  -6  -2   4      221.55      263.81     28.11 o 
  -5  -2   4       55.30       43.29     12.12 o 
  -4  -2   4      346.09      336.28     10.13 o 
  -3  -2   4       32.32       29.90      4.07 o 
  -2  -2   4     1018.00      974.50     16.09 o 
  -1  -2   4      228.94      248.44     14.18 o 
   0  -2   4     1604.45     1712.78     39.00 o 
   1  -2   4     1283.91     1231.78     30.07 o 
   2  -2   4     4977.84     4933.66     74.38 o 
   3  -2   4      231.64      219.93      7.95 o 
   4  -2   4       49.77       50.84      4.49 o 
   5  -2   4       44.55       50.25      6.50 o 
   6  -2   4      749.87      692.42     23.16 o 
   7  -2   4       21.32       16.78      7.38 o 
   8  -2   4      218.50      285.68     34.69 o 
  -8  -1   4      167.49      236.78     32.51 o 
  -7  -1   4       12.86        8.91     10.27 o 
  -6  -1   4      339.37      289.27     28.61 o 
  -5  -1   4      136.42      161.90     19.88 o 
  -4  -1   4     1628.61     1682.90     54.22 o 
  -3  -1   4     2141.45     2195.13     52.85 o 
  -2  -1   4     1026.89      978.49     12.25 o 
  -1  -1   4     1198.36     1221.97     14.73 o 
   0  -1   4      863.05      898.65     15.60 o 
   1  -1   4     2567.75     2604.75     19.86 o 
   2  -1   4      161.42      142.87      6.21 o 
   3  -1   4      732.09      728.41     15.46 o 
   4  -1   4       71.15       84.91      5.63 o 
   5  -1   4       99.74       87.74      6.94 o 
   6  -1   4        5.83        3.90      3.38 o 
   7  -1   4       95.59       72.26     11.38 o 
   8  -1   4       65.41       60.89     18.34 o 
  -9   0   4       51.69       72.51     20.40 o 
  -8   0   4       12.13        3.96      7.95 o 
  -7   0   4       21.47       20.33      9.24 o 
  -6   0   4       18.54       29.34      7.60 o 
  -5   0   4       62.75       73.82     10.25 o 
  -4   0   4    13369.86    13383.89    150.12 o 
  -3   0   4      112.02       97.25     12.19 o 
  -2   0   4      202.46      201.54      7.12 o 
  -1   0   4      205.75      223.02      9.50 o 
   0   0   4        1.17        8.13      2.76 o 
   1   0   4      722.63      695.89      7.33 o 
   2   0   4     2182.24     2338.04     21.76 o 
   3   0   4      841.34      906.92     14.33 o 
   4   0   4       58.07       60.07      4.89 o 
   5   0   4     1334.39     1368.96     21.78 o 
   6   0   4     2610.37     2628.40     45.06 o 
   7   0   4        0.48       -3.15      6.70 o 
   8   0   4       14.34       37.94     13.40 o 
  -9   1   4        0.01        8.17     12.87 o 
  -8   1   4       66.98       79.78     19.13 o 
  -7   1   4       38.08       20.58      7.86 o 
  -6   1   4      363.00      368.06     22.73 o 
  -5   1   4      479.30      441.01     11.42 o 
  -4   1   4     2867.63     2681.49     56.20 o 
  -3   1   4      174.11      142.81      6.70 o 
  -2   1   4      710.12      594.94     23.59 o 
  -1   1   4     1403.06     1566.56     34.49 o 
   0   1   4     5084.04     4986.48     60.72 o 
   1   1   4       64.90       79.77      5.77 o 
   2   1   4       10.30       11.99      2.94 o 
   3   1   4       38.50       32.33      4.37 o 
   4   1   4        7.17       15.38      4.40 o 
   5   1   4       31.86       41.76      7.85 o 
   6   1   4       55.16       37.93     11.16 o 
   7   1   4       62.29       70.17     16.48 o 
   8   1   4      148.44      158.42     26.68 o 
  -8   2   4        0.22       -1.70      9.15 o 
  -7   2   4       29.47       33.51      8.14 o 
  -6   2   4      234.92      204.63     15.99 o 
  -5   2   4      245.24      222.61     11.55 o 
  -4   2   4      959.45     1014.41     24.01 o 
  -3   2   4      222.76      197.16     10.26 o 
  -2   2   4     3853.75     3704.70     59.93 o 
  -1   2   4       97.32      110.40      6.36 o 
   0   2   4     6434.96     6412.50    121.30 o 
   1   2   4     1099.28     1050.27     44.95 o 
   2   2   4       33.44       18.17      7.88 o 
   3   2   4      820.65      827.28     25.47 o 
   4   2   4      782.43      745.19     26.72 o 
   5   2   4      190.18      227.24     23.84 o 
   6   2   4      528.91      565.96     40.91 o 
   7   2   4        4.68        5.62      9.43 o 
   8   2   4        0.01       11.63     11.29 o 
  -8   3   4      214.51      212.96     31.28 o 
  -7   3   4      296.03      373.77     37.50 o 
  -6   3   4       59.01       50.80      8.30 o 
  -5   3   4      243.41      257.90     12.45 o 
  -4   3   4      778.75      740.41     23.92 o 
  -3   3   4       27.33       25.88      4.62 o 
  -2   3   4      117.30       94.62     15.39 o 
  -1   3   4      779.34      675.61     18.54 o 
   0   3   4      263.63      266.69     17.75 o 
   1   3   4      366.83      373.37     22.55 o 
   2   3   4      235.67      204.03     19.41 o 
   3   3   4      843.87      888.03     29.05 o 
   4   3   4      377.79      383.68     21.30 o 
   5   3   4       27.31       19.78      9.76 o 
   6   3   4      138.25      145.33     22.08 o 
   7   3   4        0.00       -0.38      7.46 o 
   8   3   4       92.94      102.49     23.07 o 
  -8   4   4        6.89       30.93     16.35 o 
  -7   4   4       67.93       72.34     18.54 o 
  -6   4   4      206.55      218.05     19.27 o 
  -5   4   4       20.01       25.01      4.57 o 
  -4   4   4      116.17      112.02      8.53 o 
  -3   4   4      238.65      245.70      8.59 o 
  -2   4   4      198.71      196.10      7.74 o 
  -1   4   4      717.60      720.61     13.85 o 
   0   4   4     2229.24     2130.36     54.28 o 
   1   4   4      948.31     1043.76     41.79 o 
   2   4   4       48.21       67.74     11.90 o 
   3   4   4       51.47       49.75      8.73 o 
   4   4   4     1063.80     1118.27     37.93 o 
   5   4   4       63.96       74.75     16.05 o 
   6   4   4      132.46      123.49     20.52 o 
   7   4   4        0.41       -3.62      9.98 o 
  -7   5   4        0.43        7.03      9.21 o 
  -6   5   4      203.22      223.60     18.26 o 
  -5   5   4        0.06        9.44      7.66 o 
  -4   5   4      325.10      351.92     17.86 o 
  -3   5   4      239.61      254.54      9.43 o 
  -2   5   4       88.24       83.31      6.40 o 
  -1   5   4     1109.60     1103.45     31.30 o 
   0   5   4       67.04       71.81      8.87 o 
   1   5   4      261.82      243.48     22.98 o 
   2   5   4      629.36      598.40     37.09 o 
   3   5   4       24.66        9.98      5.98 o 
   4   5   4        0.44       15.51      7.75 o 
   5   5   4       20.10       49.18     14.60 o 
   6   5   4        0.05        9.20      9.97 o 
   7   5   4       20.68       39.33     13.55 o 
  -7   6   4       71.43      100.66     21.81 o 
  -6   6   4        2.33        8.13      9.89 o 
  -5   6   4      126.13      111.82     18.51 o 
  -4   6   4      554.99      534.07     39.33 o 
  -3   6   4     2510.88     2581.28     82.23 o 
  -2   6   4      353.86      366.38     14.04 o 
  -1   6   4      260.03      270.10     17.17 o 
   0   6   4       58.14       59.91      8.62 o 
   1   6   4       13.62       15.39      5.59 o 
   2   6   4       86.14       71.07     14.65 o 
   3   6   4      321.56      317.99     29.46 o 
   4   6   4      408.01      445.60     30.61 o 
   5   6   4      160.16      159.23     25.83 o 
   6   6   4      140.45      166.46     27.53 o 
  -6   7   4       10.71        5.63      8.08 o 
  -5   7   4       22.28        2.78      6.85 o 
  -4   7   4      516.73      566.12     43.55 o 
  -3   7   4       18.55       22.50      9.87 o 
  -2   7   4        0.03       18.89     11.54 o 
  -1   7   4       44.30       40.95     13.08 o 
   0   7   4      273.53      328.82     32.54 o 
   1   7   4      137.02      118.98     19.62 o 
   2   7   4      105.78      108.10     18.52 o 
   3   7   4      105.11      103.71     18.24 o 
   4   7   4        0.39        3.98      5.68 o 
   5   7   4       12.27       18.35     10.83 o 
  -5   8   4        0.91       -1.81      7.58 o 
  -4   8   4      181.59      195.05     27.88 o 
  -3   8   4      146.44      205.24     28.66 o 
  -2   8   4      967.46     1061.64     63.10 o 
  -1   8   4       30.19       11.71      9.80 o 
   0   8   4       30.95       16.55     10.40 o 
   1   8   4      103.86      112.60     20.26 o 
   2   8   4      104.28      154.24     24.51 o 
   3   8   4       80.40       78.82     18.26 o 
  -2   9   4       42.15       91.45     21.01 o 
  -1   9   4       81.72       84.95     19.83 o 
   0   9   4      141.30      188.48     28.79 o 
   1   9   4      169.90      169.15     26.94 o 
  -1  -9   5      249.19      289.21     33.82 o 
   0  -9   5        6.37        0.40      8.10 o 
   1  -9   5      135.23      165.19     26.80 o 
   2  -9   5      114.21      167.73     27.37 o 
  -4  -8   5        3.00       -7.08      9.98 o 
  -3  -8   5       84.18       76.95     16.49 o 
  -2  -8   5      159.26      208.98     26.59 o 
  -1  -8   5        7.74       14.25      7.98 o 
   0  -8   5      427.32      408.91     38.53 o 
   1  -8   5      232.44      284.23     32.37 o 
   2  -8   5      196.25      195.59     27.13 o 
   3  -8   5       12.60       20.90     13.01 o 
   4  -8   5       70.80       82.71     19.59 o 
  -5  -7   5      268.45      280.42     35.31 o 
  -4  -7   5       17.99       32.80     13.32 o 
  -3  -7   5        2.99        3.22      7.18 o 
  -2  -7   5       15.04       16.53      9.73 o 
  -1  -7   5       82.41       70.15     14.55 o 
   0  -7   5      605.70      550.39     40.84 o 
   1  -7   5      157.34      166.02     23.09 o 
   2  -7   5        4.32        5.45      9.28 o 
   3  -7   5        3.68       -0.32      7.76 o 
   4  -7   5       11.72       15.75     11.22 o 
   5  -7   5      154.74      147.27     16.48 o 
   6  -7   5        7.98       -3.77      6.29 o 
  -6  -6   5       19.96       41.81     14.97 o 
  -5  -6   5       60.60       54.44     16.77 o 
  -4  -6   5       19.53       26.04     18.27 o 
  -3  -6   5      195.03      201.91     21.17 o 
  -2  -6   5      530.37      505.97     33.86 o 
  -1  -6   5      961.24      964.66     48.01 o 
   0  -6   5      382.61      380.50     30.78 o 
   1  -6   5       23.79        8.40      7.48 o 
   2  -6   5      361.14      322.51     30.03 o 
   3  -6   5       97.98       80.24     16.60 o 
   4  -6   5      103.73      131.00     21.03 o 
   5  -6   5        0.01        7.29      8.50 o 
   6  -6   5        8.20       13.01      6.32 o 
   7  -6   5        0.88        0.36      4.65 o 
  -7  -5   5        0.90       10.28      9.10 o 
  -6  -5   5       13.15       20.46     12.18 o 
  -5  -5   5      145.39      173.30     24.83 o 
  -4  -5   5      202.75      220.78     30.19 o 
  -3  -5   5      518.40      498.05     23.09 o 
  -2  -5   5       68.66       52.04     11.25 o 
  -1  -5   5      293.58      306.77     24.75 o 
   0  -5   5      114.20      139.33     17.55 o 
   1  -5   5     1777.82     1770.01     61.09 o 
   2  -5   5       87.91       59.39     12.75 o 
   3  -5   5      159.54      148.62     19.30 o 
   4  -5   5      386.45      370.71     31.13 o 
   5  -5   5       72.90      109.63     17.93 o 
   6  -5   5      144.75      156.79     13.46 o 
   7  -5   5        1.72       11.52      8.45 o 
  -7  -4   5       34.40       53.25     16.50 o 
  -6  -4   5        8.69       17.18     12.24 o 
  -5  -4   5       86.14      104.40     18.00 o 
  -4  -4   5      448.22      470.18     19.92 o 
  -3  -4   5      241.36      218.64     13.97 o 
  -2  -4   5        3.46        7.03      6.34 o 
  -1  -4   5     1002.13     1010.14     39.26 o 
   0  -4   5        1.18       -1.19      6.48 o 
   1  -4   5      354.07      335.92     24.44 o 
   2  -4   5      170.55      143.40     17.41 o 
   3  -4   5      121.66      103.06     15.08 o 
   4  -4   5       79.45       54.89     11.38 o 
   5  -4   5        0.23        6.12      3.87 o 
   6  -4   5      166.37      161.84     12.99 o 
   7  -4   5        2.20        7.83      9.61 o 
   8  -4   5       48.97       36.35     11.26 o 
  -8  -3   5      132.63      190.04     29.81 o 
  -7  -3   5       39.14       25.97     10.61 o 
  -6  -3   5       14.13       31.93     12.10 o 
  -5  -3   5       90.99       88.71     15.80 o 
  -4  -3   5      346.36      360.16     14.94 o 
  -3  -3   5        9.07        9.97      4.81 o 
  -2  -3   5      976.96      954.04     31.76 o 
  -1  -3   5      300.94      255.82     17.70 o 
   0  -3   5     1779.04     1945.32     49.94 o 
   1  -3   5     3176.51     3308.35     42.78 o 
   2  -3   5     4486.84     4568.75     83.75 o 
   3  -3   5      190.80      182.83     17.62 o 
   4  -3   5      618.00      561.97     35.25 o 
   5  -3   5       20.82       19.37      4.99 o 
   6  -3   5      192.37      179.25     12.92 o 
   7  -3   5        2.36        8.00      7.17 o 
   8  -3   5      587.49      564.27     41.12 o 
  -8  -2   5       58.72       63.53     18.44 o 
  -7  -2   5        0.06        1.87      8.82 o 
  -6  -2   5       90.42      118.29     19.87 o 
  -5  -2   5       17.06        7.95      6.41 o 
  -4  -2   5      411.13      385.48     11.19 o 
  -3  -2   5      277.70      273.91      8.48 o 
  -2  -2   5      197.63      179.52      7.40 o 
  -1  -2   5       30.63       32.51      6.44 o 
   0  -2   5     1187.89     1188.17     34.02 o 
   1  -2   5     1226.08     1247.27     20.02 o 
   2  -2   5      414.24      361.72      9.76 o 
   3  -2   5      597.18      580.87     11.04 o 
   4  -2   5      241.82      236.14     11.09 o 
   5  -2   5      313.59      283.06     14.36 o 
   6  -2   5      136.09      117.82     13.73 o 
   7  -2   5       96.80       96.09     13.07 o 
   8  -2   5        9.12        9.44      7.45 o 
  -8  -1   5        3.68       -4.15      8.84 o 
  -7  -1   5        1.08       19.38     11.28 o 
  -6  -1   5     1062.84     1061.97     54.18 o 
  -5  -1   5       50.84       45.53     11.26 o 
  -4  -1   5     6106.31     6399.10    105.61 o 
  -3  -1   5     8390.01     7371.38     81.25 o 
  -2  -1   5       82.35       90.15      4.50 o 
  -1  -1   5       52.23       52.27      3.71 o 
   0  -1   5      540.09      548.57     13.79 o 
   1  -1   5     1492.96     1471.52     26.85 o 
   2  -1   5     1228.06     1351.05     32.02 o 
   3  -1   5      170.37      173.79      8.14 o 
   4  -1   5     1619.55     1669.36     24.14 o 
   5  -1   5      187.57      218.44      9.03 o 
   6  -1   5       35.68       44.12      5.46 o 
   7  -1   5       94.07       70.09     12.95 o 
   8  -1   5      119.30      131.78     23.34 o 
  -8   0   5       14.68       23.98      8.69 o 
  -7   0   5        9.20       11.51     16.31 o 
  -6   0   5       17.72       10.24      6.28 o 
  -5   0   5      104.90       96.55     11.34 o 
  -4   0   5     1454.57     1432.45     35.55 o 
  -3   0   5       84.68       67.89      9.90 o 
  -2   0   5     1245.97     1276.17     16.87 o 
  -1   0   5       42.36       36.43      1.94 o 
   0   0   5    11032.33    11537.49     63.48 o 
   1   0   5        0.28        1.49      1.10 o 
   2   0   5     3371.56     3627.94     25.06 o 
   3   0   5       12.90        7.85      2.41 o 
   4   0   5        0.24        1.13      2.53 o 
   5   0   5      103.70      101.94      6.61 o 
   6   0   5        2.52       13.08      3.82 o 
   7   0   5       47.56       57.40     12.34 o 
   8   0   5       13.04       28.17     13.99 o 
  -9   1   5        0.62       13.04     13.60 o 
  -8   1   5       46.96       76.72     19.03 o 
  -7   1   5       41.73       44.03     10.76 o 
  -6   1   5        6.42       -0.87     10.63 o 
  -5   1   5        4.29        3.95      1.61 o 
  -4   1   5     1996.69     2131.81     27.10 o 
  -3   1   5      114.50       96.95      8.74 o 
  -2   1   5     6325.31     6221.03     77.91 o 
  -1   1   5      409.81      337.47     17.89 o 
   0   1   5        5.74        6.40      4.82 o 
   1   1   5      392.57      390.96     10.38 o 
   2   1   5     2626.22     2710.91     36.84 o 
   3   1   5      262.44      278.48     10.97 o 
   4   1   5      396.28      403.31     14.92 o 
   5   1   5       98.26      102.16      8.99 o 
   6   1   5       41.27       33.74     11.19 o 
   7   1   5       35.10       27.38     11.47 o 
   8   1   5        7.72       -1.43      7.07 o 
  -8   2   5        2.89       -1.85      8.43 o 
  -7   2   5        1.46        3.77      4.94 o 
  -6   2   5      139.92      124.07     12.91 o 
  -5   2   5     1039.94     1012.48     24.97 o 
  -4   2   5      750.72      731.62     18.36 o 
  -3   2   5        1.00        4.22      2.95 o 
  -2   2   5     2699.96     2633.20     53.99 o 
  -1   2   5      369.81      347.25     19.92 o 
   0   2   5     7048.97     7213.63     61.43 o 
   1   2   5     4239.44     4214.41     70.23 o 
   2   2   5      562.04      560.40     20.19 o 
   3   2   5        0.23       -0.03      2.60 o 
   4   2   5        4.25       11.37      4.55 o 
   5   2   5      123.85      137.41     13.08 o 
   6   2   5       73.28       87.67     16.75 o 
   7   2   5        9.13       19.86     11.74 o 
   8   2   5       22.83       10.67      8.41 o 
  -8   3   5      227.09      248.28     33.26 o 
  -7   3   5       10.52       29.55      8.15 o 
  -6   3   5      117.84      119.41     12.67 o 
  -5   3   5        5.91       10.59      3.64 o 
  -4   3   5        1.03        7.19      6.07 o 
  -3   3   5      553.29      536.43     20.24 o 
  -2   3   5     1529.32     1543.71     44.00 o 
  -1   3   5      361.95      363.95     14.80 o 
   0   3   5        0.75        5.69      4.07 o 
   1   3   5      190.92      189.54     17.30 o 
   2   3   5      478.79      563.54     31.30 o 
   3   3   5        5.48        4.53      5.69 o 
   4   3   5      184.43      197.13     19.67 o 
   5   3   5      105.70       99.08     11.97 o 
   6   3   5        2.26        6.13      6.93 o 
   7   3   5        5.63        2.84      6.22 o 
   8   3   5      130.08      146.37     26.45 o 
  -8   4   5        4.41       26.51     14.84 o 
  -7   4   5        0.86        5.89      8.30 o 
  -6   4   5      368.90      387.78     21.53 o 
  -5   4   5       42.13       44.30      6.29 o 
  -4   4   5        3.07        4.35      2.68 o 
  -3   4   5      184.63      181.26      8.95 o 
  -2   4   5     1312.10     1257.26     27.46 o 
  -1   4   5      239.49      228.75     12.70 o 
   0   4   5       34.48       57.87      9.84 o 
   1   4   5      323.97      331.47     24.33 o 
   2   4   5      601.23      641.71     36.64 o 
   3   4   5       24.53       40.53      9.58 o 
   4   4   5        0.42        9.94      6.30 o 
   5   4   5      166.37      168.53     23.89 o 
   6   4   5       63.63       60.16     15.79 o 
   7   4   5        0.63       10.72     10.95 o 
  -7   5   5        1.02        8.61     10.38 o 
  -6   5   5      117.53      133.28     15.35 o 
  -5   5   5      102.46      142.61     18.92 o 
  -4   5   5     1041.25     1114.70     32.79 o 
  -3   5   5       74.01       95.80      7.33 o 
  -2   5   5      446.32      410.99     14.98 o 
  -1   5   5     1596.82     1636.31     38.36 o 
   0   5   5      134.25      130.05     15.85 o 
   1   5   5        1.35        2.54      6.06 o 
   2   5   5       14.16       21.58      8.30 o 
   3   5   5      140.20      141.03     18.01 o 
   4   5   5      547.71      612.82     30.60 o 
   5   5   5        0.40       -2.32      8.47 o 
   6   5   5      316.53      291.82     33.44 o 
  -7   6   5       12.47        8.48     10.74 o 
  -6   6   5       91.17      148.41     16.17 o 
  -5   6   5      153.93      151.79     21.44 o 
  -4   6   5        1.53       11.00      9.29 o 
  -3   6   5      137.53      176.99     23.17 o 
  -2   6   5     1469.28     1553.11     38.80 o 
  -1   6   5      204.55      203.43     17.36 o 
   0   6   5       12.55       16.83      5.69 o 
   1   6   5      491.06      466.01     24.22 o 
   2   6   5      187.14      190.00     16.33 o 
   3   6   5       28.50       13.16      9.32 o 
   4   6   5       41.14       53.95     10.07 o 
   5   6   5      315.48      384.74     38.26 o 
   6   6   5       36.90       38.42     15.26 o 
  -6   7   5        9.42       17.50      7.64 o 
  -5   7   5      106.54       91.97     18.22 o 
  -4   7   5      260.13      274.58     31.75 o 
  -3   7   5      140.28      142.55     22.65 o 
  -2   7   5       22.67       37.63     12.51 o 
  -1   7   5      491.08      511.18     25.48 o 
   0   7   5        5.63        6.66      7.83 o 
   1   7   5       64.28       57.41     13.30 o 
   2   7   5      345.30      383.24     35.34 o 
   3   7   5       68.99       72.74     16.66 o 
   4   7   5        1.06       13.73      7.16 o 
   5   7   5       27.52       26.93     13.26 o 
  -5   8   5        0.39       11.77      9.50 o 
  -4   8   5       41.11       68.52     18.35 o 
  -3   8   5       89.79       75.48     18.91 o 
  -2   8   5        1.29        0.18      8.53 o 
  -1   8   5       41.94       38.73     15.39 o 
   0   8   5      114.08      161.25     24.35 o 
   1   8   5       24.27       27.36     11.29 o 
   2   8   5      373.27      390.02     37.92 o 
   3   8   5       14.66       14.29      9.25 o 
  -2   9   5      342.14      394.77     41.92 o 
  -1   9   5        7.18       23.07     12.04 o 
   0   9   5       86.78      120.16     24.05 o 
   1   9   5        1.78        6.10     10.69 o 
  -1  -9   6       91.06       97.08     20.08 o 
   0  -9   6       28.90       34.84     14.02 o 
   1  -9   6        0.97       -0.24      7.29 o 
   2  -9   6       36.93       37.63     15.11 o 
  -3  -8   6        2.92        9.35      9.20 o 
  -2  -8   6        8.13        9.76      9.10 o 
  -1  -8   6        0.04       -1.35      7.64 o 
   0  -8   6      187.47      169.38     24.73 o 
   1  -8   6      361.99      403.88     38.46 o 
   2  -8   6      268.21      294.98     34.20 o 
   3  -8   6        4.87       20.40     11.79 o 
   4  -8   6        7.19       22.17     13.05 o 
  -5  -7   6        5.05       30.85     13.48 o 
  -4  -7   6        9.18        7.91      8.88 o 
  -3  -7   6        3.78        4.30      8.10 o 
  -2  -7   6       40.35       18.70      8.87 o 
  -1  -7   6      166.58      153.44     21.68 o 
   0  -7   6      500.95      563.88     41.08 o 
   1  -7   6       10.57        5.07      8.18 o 
   2  -7   6       29.72       51.16     14.22 o 
   3  -7   6      673.53      613.59     46.21 o 
   4  -7   6     1063.63     1109.86     62.60 o 
   5  -7   6       63.23       54.02     10.66 o 
   6  -7   6       16.65       24.47      7.92 o 
  -6  -6   6      328.99      368.07     39.26 o 
  -5  -6   6       91.17       96.71     20.00 o 
  -4  -6   6      108.54      101.86     20.50 o 
  -3  -6   6       62.54       65.00     12.19 o 
  -2  -6   6       80.44       67.94     13.29 o 
  -1  -6   6       44.23       66.60     13.88 o 
   0  -6   6       17.74       -1.17      7.46 o 
   1  -6   6      412.71      412.68     33.56 o 
   2  -6   6      642.55      691.59     43.82 o 
   3  -6   6      546.58      576.20     40.94 o 
   4  -6   6      160.88      150.79     22.40 o 
   5  -6   6       57.21       87.67     17.50 o 
   6  -6   6       31.66       25.21      6.82 o 
  -7  -5   6        1.22       20.82     14.67 o 
  -6  -5   6      251.93      298.53     34.00 o 
  -5  -5   6      141.76      123.62     20.98 o 
  -4  -5   6        2.35        0.37      4.16 o 
  -3  -5   6       20.17       25.61      6.50 o 
  -2  -5   6     1501.54     1585.87     54.73 o 
  -1  -5   6     1358.40     1294.34     50.51 o 
   0  -5   6      336.63      353.24     26.98 o 
   1  -5   6      858.63      845.59     43.31 o 
   2  -5   6        1.14        2.96      7.47 o 
   3  -5   6      812.44      851.19     45.76 o 
   4  -5   6      309.84      327.70     29.92 o 
   5  -5   6      760.34      787.81     46.38 o 
   6  -5   6       17.38       30.93      7.51 o 
   7  -5   6      138.67      137.18     13.70 o 
  -7  -4   6      127.07      126.10     23.61 o 
  -6  -4   6       88.14       93.29     19.50 o 
  -5  -4   6      116.06      117.80     19.16 o 
  -4  -4   6      759.23      810.38     26.20 o 
  -3  -4   6       59.41       52.40      9.37 o 
  -2  -4   6      864.03      877.58     36.11 o 
  -1  -4   6       47.28       52.26     10.30 o 
   0  -4   6       80.58       94.73     12.85 o 
   1  -4   6       54.89       48.67     12.00 o 
   2  -4   6        3.10        8.34      5.63 o 
   3  -4   6      129.58      158.42     18.56 o 
   4  -4   6      968.73      999.20     46.75 o 
   5  -4   6      109.40      101.60     11.99 o 
   6  -4   6      137.86      191.68     14.22 o 
   7  -4   6       65.79       56.33     11.72 o 
   8  -4   6      128.21      122.60     17.49 o 
  -8  -3   6        7.47        6.73     10.63 o 
  -7  -3   6        0.32       12.67      9.97 o 
  -6  -3   6      432.18      476.77     38.70 o 
  -5  -3   6       15.47       21.60      9.13 o 
  -4  -3   6       28.50       22.05      6.30 o 
  -3  -3   6       86.51       83.53      8.76 o 
  -2  -3   6     5184.22     5376.03     77.83 o 
  -1  -3   6      998.60     1149.33     38.36 o 
   0  -3   6      905.07     1031.75     37.32 o 
   1  -3   6     3264.75     3382.30     72.44 o 
   2  -3   6     2092.69     2137.27     58.88 o 
   3  -3   6      293.79      307.06     22.95 o 
   4  -3   6      574.98      560.22     14.34 o 
   5  -3   6       15.74       12.84      4.52 o 
   6  -3   6      735.87      735.58     26.01 o 
   7  -3   6      540.13      573.60     32.41 o 
   8  -3   6      174.44      185.83     20.42 o 
  -8  -2   6        6.78       -1.47      7.00 o 
  -7  -2   6      210.79      224.50     28.66 o 
  -6  -2   6      302.93      305.29     30.42 o 
  -5  -2   6      250.89      209.35     22.78 o 
  -4  -2   6      176.61      168.02      8.07 o 
  -3  -2   6     1549.63     1539.99     20.61 o 
  -2  -2   6      961.65     1004.67     22.12 o 
  -1  -2   6     1360.52     1335.51     35.53 o 
   0  -2   6      164.68      183.35      9.99 o 
   1  -2   6      568.83      570.00     14.46 o 
   2  -2   6       10.58        4.49      2.34 o 
   3  -2   6     1781.39     1791.34     28.09 o 
   4  -2   6      126.18      130.21     11.37 o 
   5  -2   6      252.94      286.42     11.17 o 
   6  -2   6      502.19      510.69     20.75 o 
   7  -2   6      194.16      171.51     18.10 o 
   8  -2   6      103.63      129.12     17.01 o 
  -8  -1   6        0.45       20.98     12.59 o 
  -7  -1   6       36.83       31.69     12.05 o 
  -6  -1   6      774.79      814.72     47.75 o 
  -5  -1   6      659.38      650.91     38.50 o 
  -4  -1   6       21.46       28.06      9.76 o 
  -3  -1   6     1957.12     1798.90     23.21 o 
  -2  -1   6     2664.09     2477.47     59.94 o 
  -1  -1   6     1284.75     1277.41     17.11 o 
   0  -1   6      535.69      541.10     12.03 o 
   1  -1   6      980.78      943.77     15.42 o 
   2  -1   6     2738.18     2591.80     28.01 o 
   3  -1   6      809.34      843.85     29.79 o 
   4  -1   6     3238.53     3340.16     46.41 o 
   5  -1   6       48.09       53.05      5.20 o 
   6  -1   6      179.95      189.02     12.86 o 
   7  -1   6        0.88        2.44      7.19 o 
   8  -1   6       30.60       44.77     10.69 o 
  -8   0   6        2.12       -0.37      6.63 o 
  -7   0   6      232.19      234.25     20.30 o 
  -6   0   6      967.96      941.17     36.32 o 
  -5   0   6       91.62      111.77     15.60 o 
  -4   0   6     3157.03     3116.84     52.44 o 
  -3   0   6     1908.51     1957.60     22.88 o 
  -2   0   6      900.51      868.79     13.44 o 
  -1   0   6       49.06       52.02      2.37 o 
   0   0   6     2168.41     2093.95     29.84 o 
   1   0   6       48.64       51.42      2.25 o 
   2   0   6      594.03      557.73     10.16 o 
   3   0   6      935.99      920.13     26.92 o 
   4   0   6     1167.37     1224.43     21.75 o 
   5   0   6        2.23        2.68      2.37 o 
   6   0   6      716.85      651.75     33.57 o 
   7   0   6       15.24       19.66      6.10 o 
   8   0   6        7.37        8.08      8.67 o 
  -8   1   6       92.59       99.55     13.77 o 
  -7   1   6        4.65       16.03     11.58 o 
  -6   1   6      918.76      915.14     35.49 o 
  -5   1   6       80.76       77.74      5.91 o 
  -4   1   6      140.61      130.02      6.65 o 
  -3   1   6      787.49      766.50     23.21 o 
  -2   1   6      130.70      121.53     11.60 o 
  -1   1   6      203.52      212.51     15.52 o 
   0   1   6      917.45      906.04     31.23 o 
   1   1   6     5383.77     5503.30     91.45 o 
   2   1   6     5775.81     5673.60     54.43 o 
   3   1   6       14.38       22.80      3.90 o 
   4   1   6     1262.37     1332.88     27.46 o 
   5   1   6      613.04      639.12     21.28 o 
   6   1   6      480.06      496.68     20.53 o 
   7   1   6        2.79       -4.57      6.50 o 
   8   1   6      187.66      174.63     26.78 o 
  -8   2   6      127.39      108.09     14.32 o 
  -7   2   6       16.45       21.42      6.95 o 
  -6   2   6      128.34      131.18     13.55 o 
  -5   2   6      732.12      791.42     20.33 o 
  -4   2   6      139.47      145.18      8.56 o 
  -3   2   6      147.96      164.29     11.36 o 
  -2   2   6     1400.36     1463.07     43.07 o 
  -1   2   6      795.88      808.36     31.43 o 
   0   2   6       50.34       43.29      9.02 o 
   1   2   6       73.99       81.65     11.01 o 
   2   2   6     4042.17     4186.22     69.08 o 
   3   2   6      523.70      514.92     18.68 o 
   4   2   6      412.89      399.01     17.78 o 
   5   2   6      114.38      113.08     12.06 o 
   6   2   6      626.11      601.91     41.87 o 
   7   2   6       11.00        7.58      8.57 o 
   8   2   6       51.58       73.33     19.26 o 
  -8   3   6      205.87      212.26     30.58 o 
  -7   3   6        3.33        2.36      4.64 o 
  -6   3   6        0.38       -1.47      4.82 o 
  -5   3   6      213.64      195.74     11.46 o 
  -4   3   6     1197.97     1167.01     25.90 o 
  -3   3   6       39.76       43.75      6.53 o 
  -2   3   6     1985.40     1966.69     52.62 o 
  -1   3   6      631.89      625.96     13.85 o 
   0   3   6     9000.64     9810.41     82.80 o 
   1   3   6     5593.44     5465.12     92.00 o 
   2   3   6      990.02      992.13     28.68 o 
   3   3   6      264.06      257.82     16.09 o 
   4   3   6      638.42      627.66     35.59 o 
   5   3   6       36.40       46.26      8.83 o 
   6   3   6       28.01       22.52      8.68 o 
   7   3   6       30.32       10.71      9.73 o 
  -8   4   6       29.64       52.98     18.15 o 
  -7   4   6        3.05       10.84      9.17 o 
  -6   4   6      311.14      304.47     15.44 o 
  -5   4   6       27.35       27.23      5.45 o 
  -4   4   6       31.96       42.82      7.18 o 
  -3   4   6        1.29        0.42      2.87 o 
  -2   4   6      786.38      744.52     22.64 o 
  -1   4   6       34.43       37.40      6.42 o 
   0   4   6        7.39       18.86      6.73 o 
   1   4   6       60.67       65.07     11.64 o 
   2   4   6        9.80       14.66      9.19 o 
   3   4   6       33.08       52.70      9.44 o 
   4   4   6       11.08        7.13      4.30 o 
   5   4   6       67.26       72.86     11.10 o 
   6   4   6      574.52      555.10     43.31 o 
   7   4   6       11.69       17.84     11.44 o 
  -7   5   6       11.42       25.72     13.68 o 
  -6   5   6      113.86      146.63     14.96 o 
  -5   5   6       37.43       44.09     11.52 o 
  -4   5   6     2019.35     1993.24     44.90 o 
  -3   5   6      162.97      171.64      9.81 o 
  -2   5   6       17.83       21.18      4.31 o 
  -1   5   6       65.14       67.47     11.56 o 
   0   5   6     1711.61     1655.70     55.81 o 
   1   5   6      319.73      289.65     25.15 o 
   2   5   6        0.36        1.61      6.49 o 
   3   5   6      133.45      128.75     13.97 o 
   4   5   6       14.45       13.19     11.44 o 
   5   5   6        2.76        9.08      8.79 o 
   6   5   6        1.77        0.83      8.95 o 
  -7   6   6       16.52       23.47     14.00 o 
  -6   6   6      111.94       96.46     13.43 o 
  -5   6   6       21.87       11.75      9.24 o 
  -4   6   6       29.15       41.11     13.41 o 
  -3   6   6      894.52      866.89     67.84 o 
  -2   6   6       21.83       53.75      8.32 o 
  -1   6   6      433.93      443.72     55.77 o 
   0   6   6       14.83       16.27      5.49 o 
   1   6   6       34.72       40.60     10.94 o 
   2   6   6       16.77        2.78      6.41 o 
   3   6   6       67.13       72.27     11.42 o 
   4   6   6      139.69      191.29     26.75 o 
   5   6   6      260.08      260.78     32.22 o 
  -6   7   6      100.18       68.45     16.27 o 
  -5   7   6       10.06        4.45      7.35 o 
  -4   7   6      291.99      281.25     31.23 o 
  -3   7   6       51.99       50.60     15.91 o 
  -2   7   6       46.76       41.86     14.16 o 
  -1   7   6       89.91       92.06     11.28 o 
   0   7   6      124.76      144.98     33.27 o 
   1   7   6        4.38       -3.29      6.23 o 
   2   7   6      194.35      180.70     28.04 o 
   3   7   6       67.11       65.31     16.01 o 
   4   7   6        1.60       -5.62      6.15 o 
  -4   8   6       25.38       46.09     15.36 o 
  -3   8   6       55.82       40.40     12.23 o 
  -2   8   6       14.31       27.87     12.20 o 
  -1   8   6        4.74       10.19     10.92 o 
   0   8   6      257.46      252.85     31.09 o 
   1   8   6      148.98      143.10     23.54 o 
   2   8   6       52.11       35.13     13.70 o 
   3   8   6        6.74        3.32      7.23 o 
  -2   9   6       39.58       74.75     20.66 o 
  -1   9   6        2.47        9.44      9.99 o 
   0   9   6      179.24      210.54     30.69 o 
  -1  -9   7       17.13       29.76     11.74 o 
   0  -9   7        9.11       14.15     10.94 o 
   1  -9   7      184.34      223.94     31.41 o 
  -3  -8   7        2.72        4.29      8.44 o 
  -2  -8   7        3.24        0.68      8.42 o 
  -1  -8   7      120.19      125.21     21.38 o 
   0  -8   7      244.77      267.41     31.14 o 
   1  -8   7      152.74      168.52     26.12 o 
   2  -8   7      254.10      282.93     34.34 o 
   3  -8   7       65.88       94.92     20.73 o 
   4  -8   7      188.56      244.88     32.79 o 
  -5  -7   7       13.17       23.52     13.34 o 
  -4  -7   7      123.62      147.98     24.51 o 
  -3  -7   7      103.73       91.41     16.95 o 
  -2  -7   7       23.53       25.85      9.56 o 
  -1  -7   7       10.91        9.52      8.47 o 
   0  -7   7       11.18        6.88      7.23 o 
   1  -7   7        8.35       10.51      7.71 o 
   2  -7   7      494.26      544.71     43.09 o 
   3  -7   7        0.02        2.11      8.90 o 
   4  -7   7       55.98       71.04     17.31 o 
   5  -7   7       10.56       25.05     11.66 o 
  -6  -6   7       73.62       82.18     20.69 o 
  -5  -6   7        0.39       14.00      9.34 o 
  -4  -6   7       37.61       24.26     11.09 o 
  -3  -6   7      133.43      121.56     13.11 o 
  -2  -6   7      319.51      311.83     27.83 o 
  -1  -6   7      119.66       93.77     15.73 o 
   0  -6   7      576.79      543.97     37.44 o 
   1  -6   7      242.17      199.88     23.78 o 
   2  -6   7      404.85      379.68     33.28 o 
   3  -6   7      272.27      225.01     26.31 o 
   4  -6   7      168.73      110.23     19.26 o 
   5  -6   7      362.70      423.99     37.19 o 
   6  -6   7       44.97       37.54      7.93 o 
  -7  -5   7        0.98       -5.26      8.00 o 
  -6  -5   7       31.68       41.35     14.26 o 
  -5  -5   7       97.15       98.55     18.94 o 
  -4  -5   7        2.39        3.25      6.61 o 
  -3  -5   7      133.05      121.74     11.76 o 
  -2  -5   7        6.14        6.01      5.83 o 
  -1  -5   7        3.01       -6.00      7.93 o 
   0  -5   7       40.64       18.03      8.92 o 
   1  -5   7      376.58      379.73     29.89 o 
   2  -5   7       34.47       23.03      8.09 o 
   3  -5   7       76.06      113.00     17.92 o 
   4  -5   7        7.68       10.64      7.45 o 
   5  -5   7        0.10       -8.00      7.60 o 
   6  -5   7      282.18      280.50     18.08 o 
   7  -5   7       89.36      118.26     12.70 o 
  -7  -4   7        0.13       23.43     13.00 o 
  -6  -4   7      112.31      122.92     21.60 o 
  -5  -4   7       40.36       38.97     12.60 o 
  -4  -4   7      491.07      475.00     20.29 o 
  -3  -4   7      315.87      346.55     17.98 o 
  -2  -4   7       28.52       44.78     10.03 o 
  -1  -4   7      282.16      297.22     22.77 o 
   0  -4   7     2560.23     2560.41     67.54 o 
   1  -4   7      888.20      923.51     21.35 o 
   2  -4   7       23.17       23.18      9.51 o 
   3  -4   7      103.35       78.03     14.61 o 
   4  -4   7       83.45       77.93     13.73 o 
   5  -4   7      116.18      143.86     14.58 o 
   6  -4   7      404.72      358.19     19.39 o 
   7  -4   7      652.33      580.42     81.10 o 
  -8  -3   7       73.94       92.12     21.59 o 
  -7  -3   7       38.39       44.79     14.99 o 
  -6  -3   7       14.42       25.11     10.19 o 
  -5  -3   7      157.42      167.36     21.51 o 
  -4  -3   7      131.29      119.52      9.19 o 
  -3  -3   7      321.08      308.66     14.72 o 
  -2  -3   7     1942.52     1887.24     35.76 o 
  -1  -3   7       39.09       30.22      7.05 o 
   0  -3   7      190.56      227.05     19.01 o 
   1  -3   7      418.50      456.10     14.24 o 
   2  -3   7        0.94        2.25      5.40 o 
   3  -3   7      333.06      287.20     23.34 o 
   4  -3   7       67.88       93.86      6.69 o 
   5  -3   7        5.48        5.02      4.40 o 
   6  -3   7       99.99      104.39     11.30 o 
   7  -3   7       71.52       71.30     12.70 o 
   8  -3   7      188.12      157.91     20.98 o 
  -8  -2   7       39.32       13.34      9.99 o 
  -7  -2   7       26.79       10.42     11.61 o 
  -6  -2   7      208.67      206.03     25.88 o 
  -5  -2   7        0.40        1.69      5.83 o 
  -4  -2   7     1298.97     1204.01     36.44 o 
  -3  -2   7       13.30       19.05      4.06 o 
  -2  -2   7      263.45      227.22     11.15 o 
  -1  -2   7     1417.37     1364.82     37.69 o 
   0  -2   7     1996.17     1846.73     30.47 o 
   1  -2   7      677.08      668.79     13.14 o 
   2  -2   7     1074.28     1139.64     21.89 o 
   3  -2   7      192.56      183.76     13.27 o 
   4  -2   7       25.77       33.74      5.14 o 
   5  -2   7      138.50      138.64      8.19 o 
   6  -2   7      357.35      362.18     17.90 o 
   7  -2   7      118.36      112.73     22.72 o 
   8  -2   7       31.69       42.20     23.51 o 
  -8  -1   7      151.46      157.43     27.06 o 
  -7  -1   7        0.68       -0.70      7.80 o 
  -6  -1   7       10.81        9.18      8.92 o 
  -5  -1   7      211.79      207.62     22.07 o 
  -4  -1   7      274.27      207.12     37.99 o 
  -3  -1   7       97.37      100.68      5.13 o 
  -2  -1   7      210.28      216.24      9.98 o 
  -1  -1   7     2397.26     2301.12     30.54 o 
   0  -1   7     4160.80     4310.72     45.15 o 
   1  -1   7     1641.07     1727.73     22.85 o 
   2  -1   7     2383.51     2405.06     35.89 o 
   3  -1   7     1311.28     1295.18     23.70 o 
   4  -1   7     1041.17     1097.38     27.98 o 
   5  -1   7      182.83      200.00     10.06 o 
   6  -1   7        1.05        2.56      2.84 o 
   7  -1   7       13.65        0.28      5.38 o 
   8  -1   7       62.58       44.06     20.41 o 
  -8   0   7      269.06      252.23     23.10 o 
  -7   0   7       63.56       86.97     13.01 o 
  -6   0   7     3625.57     3316.89     67.49 o 
  -5   0   7        2.46        7.28      5.27 o 
  -4   0   7      437.00      371.62     29.48 o 
  -3   0   7      851.99      879.56     21.04 o 
  -2   0   7      361.47      396.21      9.78 o 
  -1   0   7      393.82      386.58      5.65 o 
   0   0   7     1842.13     1839.25     30.28 o 
   1   0   7     1665.25     1697.19     13.31 o 
   2   0   7     6846.35     7176.75     67.34 o 
   3   0   7     3008.91     3069.20     36.65 o 
   4   0   7     2498.10     2549.89     40.58 o 
   5   0   7       35.58       37.28      4.31 o 
   6   0   7       34.45       34.24      5.16 o 
   7   0   7       15.77       16.12      6.67 o 
   8   0   7        2.03       12.23     10.71 o 
  -8   1   7      112.26       79.35     14.58 o 
  -7   1   7       80.73       73.71     11.11 o 
  -6   1   7       64.44       63.91      8.32 o 
  -5   1   7       27.98       29.19      3.33 o 
  -4   1   7      384.02      378.14     12.51 o 
  -3   1   7      185.12      204.87     12.66 o 
  -2   1   7        7.76       13.29      6.41 o 
  -1   1   7        0.03       -2.50      5.60 o 
   0   1   7     2831.95     2839.08     57.85 o 
   1   1   7     1411.50     1556.73     24.51 o 
   2   1   7      790.39      790.09     17.48 o 
   3   1   7       62.00       56.75      6.79 o 
   4   1   7     2580.04     2490.66     48.49 o 
   5   1   7       41.26       38.09      5.90 o 
   6   1   7        2.44        3.07      4.31 o 
   7   1   7       10.85       12.79     10.39 o 
   8   1   7      221.74      225.66     31.32 o 
  -8   2   7        0.21       -6.58      6.67 o 
  -7   2   7       22.85       20.12      7.49 o 
  -6   2   7      546.13      613.13     28.67 o 
  -5   2   7       11.73       18.56      6.23 o 
  -4   2   7      682.64      686.51     18.66 o 
  -3   2   7      140.75      126.91     10.28 o 
  -2   2   7     1775.67     1769.87     50.10 o 
  -1   2   7        6.03        9.31      7.20 o 
   0   2   7      442.25      377.57     23.76 o 
   1   2   7     4442.91     4643.50    133.02 o 
   2   2   7      253.16      256.84     13.38 o 
   3   2   7      259.59      237.54     10.83 o 
   4   2   7       23.53       20.96      4.56 o 
   5   2   7       15.77       10.32      4.80 o 
   6   2   7      108.04      124.36     14.55 o 
   7   2   7      245.59      245.95     30.07 o 
   8   2   7      149.14      119.01     23.51 o 
  -8   3   7       63.84       74.96     19.58 o 
  -7   3   7        3.35       16.69      8.64 o 
  -6   3   7        8.92        9.44      5.70 o 
  -5   3   7       25.37       30.98      5.49 o 
  -4   3   7        2.81       11.90      4.46 o 
  -3   3   7      689.75      665.92     33.57 o 
  -2   3   7     1636.14     1634.18     50.76 o 
  -1   3   7      984.12     1012.22     21.23 o 
   0   3   7      165.81      165.61      8.66 o 
   1   3   7     2102.96     2125.17     58.81 o 
   2   3   7       10.40       15.50      5.53 o 
   3   3   7       60.48       66.04      8.71 o 
   4   3   7       13.86       19.75      7.00 o 
   5   3   7       58.66       57.58     15.33 o 
   6   3   7        4.93        6.88      4.62 o 
   7   3   7        0.35       -5.10      8.64 o 
  -8   4   7        3.96       -4.90     11.15 o 
  -7   4   7        2.77       15.56     12.14 o 
  -6   4   7       90.45      111.82     12.85 o 
  -5   4   7        1.12       -0.41      3.34 o 
  -4   4   7     1359.67     1329.89     35.62 o 
  -3   4   7      464.52      447.49     20.74 o 
  -2   4   7     1402.57     1424.34     33.02 o 
  -1   4   7      149.98      151.94     12.02 o 
   0   4   7      358.57      302.21     23.02 o 
   1   4   7      262.73      270.94     23.44 o 
   2   4   7      775.42      749.33     41.27 o 
   3   4   7        3.25        6.86      6.31 o 
   4   4   7       38.50       53.83     11.06 o 
   5   4   7       19.80       35.13      8.17 o 
   6   4   7        6.58       -0.37      8.27 o 
   7   4   7        4.40       26.58     13.92 o 
  -7   5   7        0.47        7.06     10.42 o 
  -6   5   7       18.11       33.20      9.18 o 
  -5   5   7       44.26       45.74      7.68 o 
  -4   5   7      153.19      163.71     13.70 o 
  -3   5   7      778.34      763.70     21.08 o 
  -2   5   7      714.39      734.27     21.42 o 
  -1   5   7      137.66      130.11     15.41 o 
   0   5   7       28.10       34.44      9.56 o 
   1   5   7       99.47      118.17     17.02 o 
   2   5   7       80.32       96.38     16.61 o 
   3   5   7      279.38      250.26     18.92 o 
   4   5   7      213.61      221.64     19.32 o 
   5   5   7      191.05      222.81     19.68 o 
   6   5   7       14.84        9.65      8.56 o 
  -7   6   7       64.23       72.38     18.13 o 
  -6   6   7      669.16      744.46     39.95 o 
  -5   6   7      840.08      811.03     48.89 o 
  -4   6   7        2.34       11.99     10.02 o 
  -3   6   7       19.98       13.19      5.37 o 
  -2   6   7      147.83      154.31     13.31 o 
  -1   6   7        1.71        6.88      5.33 o 
   0   6   7      299.89      308.32     26.58 o 
   1   6   7      519.05      508.49     36.41 o 
   2   6   7       28.69       62.60     14.34 o 
   3   6   7       10.78       12.93      6.32 o 
   4   6   7      308.12      246.29     31.23 o 
   5   6   7        6.43       26.81     12.93 o 
  -6   7   7      101.12       62.41     16.27 o 
  -5   7   7       24.83       59.79     16.66 o 
  -4   7   7       46.18       45.90     14.85 o 
  -3   7   7       22.05       29.38     12.55 o 
  -2   7   7        7.58        1.77      7.38 o 
  -1   7   7       61.46       85.17     14.38 o 
   0   7   7      527.45      465.14     34.74 o 
   1   7   7      751.15      726.58     42.00 o 
   2   7   7        3.26        1.53      5.70 o 
   3   7   7       13.52        9.51      5.11 o 
   4   7   7      309.48      295.05     33.33 o 
  -4   8   7       79.84       71.20     17.36 o 
  -3   8   7        0.08       -1.94      7.14 o 
  -2   8   7        4.82       -7.12      8.03 o 
  -1   8   7       10.01       36.84     14.35 o 
   0   8   7        1.87        1.95     11.56 o 
   1   8   7      135.33      123.06     21.73 o 
   2   8   7       12.13       -2.58      7.56 o 
   3   8   7        0.16        9.25     17.08 o 
  -1   9   7      266.61      325.53     38.31 o 
   0  -9   8      249.68      239.32     32.16 o 
   1  -9   8       38.40       29.38     12.11 o 
  -3  -8   8       20.21       29.44     11.41 o 
  -2  -8   8      119.59      131.37     21.79 o 
  -1  -8   8      187.43      185.49     25.93 o 
   0  -8   8       62.54       78.94     18.17 o 
   1  -8   8      142.02      166.15     25.64 o 
   2  -8   8       50.69       61.76     16.72 o 
   3  -8   8      169.94      134.13     23.93 o 
   4  -8   8       52.40       79.34     18.94 o 
  -5  -7   8        3.70       10.04     12.12 o 
  -4  -7   8       14.85       31.13     13.45 o 
  -3  -7   8        6.03       19.10     10.69 o 
  -2  -7   8      127.26      149.98     21.49 o 
  -1  -7   8        3.33       -3.08      6.96 o 
   0  -7   8        2.72       -3.61      8.76 o 
   1  -7   8      182.84      145.67     22.32 o 
   2  -7   8       63.97       58.25     16.87 o 
   3  -7   8       13.23       37.14     13.83 o 
   4  -7   8       44.43       30.74     12.89 o 
   5  -7   8       12.44       29.60     12.31 o 
  -6  -6   8       23.23       36.18     13.76 o 
  -5  -6   8       49.23       79.57     18.89 o 
  -4  -6   8      145.55      180.89     26.02 o 
  -3  -6   8      343.04      333.44     21.44 o 
  -2  -6   8      351.02      315.07     28.27 o 
  -1  -6   8      132.85      121.11     17.78 o 
   0  -6   8      200.74      207.48     23.57 o 
   1  -6   8      264.13      193.97     23.43 o 
   2  -6   8      105.40       87.59     17.00 o 
   3  -6   8       15.10       38.82     13.94 o 
   4  -6   8      235.08      201.13     25.23 o 
   5  -6   8       27.03       44.22     13.69 o 
   6  -6   8       32.99       12.72      6.92 o 
  -7  -5   8       52.75       51.75     16.70 o 
  -6  -5   8        0.09       16.78     10.52 o 
  -5  -5   8      171.60      162.75     24.02 o 
  -4  -5   8       17.02       21.33      6.13 o 
  -3  -5   8        0.01        2.22      4.69 o 
  -2  -5   8        0.36       -5.52      7.26 o 
  -1  -5   8      139.89      147.63     17.98 o 
   0  -5   8      512.17      507.23     33.83 o 
   1  -5   8       40.69       33.93      5.08 o 
   2  -5   8       13.25       17.53      8.03 o 
   3  -5   8      987.08      847.25     47.36 o 
   4  -5   8      606.29      645.96     42.07 o 
   5  -5   8      110.94      159.25     19.99 o 
   6  -5   8        0.17       -4.72      9.10 o 
   7  -5   8        0.30       -2.43      5.05 o 
  -7  -4   8       58.88       75.68     19.12 o 
  -6  -4   8      139.45      135.76     21.73 o 
  -5  -4   8      249.92      275.44     29.03 o 
  -4  -4   8      522.17      550.51     21.99 o 
  -3  -4   8      432.14      487.83     21.16 o 
  -2  -4   8      209.84      192.05     18.12 o 
  -1  -4   8      700.06      693.15     34.67 o 
   0  -4   8      140.36      131.55     16.22 o 
   1  -4   8        9.48        9.61      2.97 o 
   2  -4   8     1127.72     1265.85     51.58 o 
   3  -4   8       10.34       20.62     11.19 o 
   4  -4   8        0.06       -1.33      5.75 o 
   5  -4   8      722.97      636.31     29.66 o 
   6  -4   8      242.29      228.95     15.88 o 
   7  -4   8       54.07       47.25      8.73 o 
  -8  -3   8        0.04        4.31      9.19 o 
  -7  -3   8       16.24       24.25      9.72 o 
  -6  -3   8       15.25       20.92      9.86 o 
  -5  -3   8       36.05       33.28     11.30 o 
  -4  -3   8      144.52      146.98     11.33 o 
  -3  -3   8       59.56       61.45      7.19 o 
  -2  -3   8        9.55       19.29      4.69 o 
  -1  -3   8      829.91      823.86     34.10 o 
   0  -3   8     4383.79     4357.16     54.45 o 
   1  -3   8      696.91      666.25     18.62 o 
   2  -3   8     1706.75     1594.28     39.70 o 
   3  -3   8      570.63      484.15     20.14 o 
   4  -3   8     1058.89     1229.49     24.61 o 
   5  -3   8       21.39       17.88      6.84 o 
   6  -3   8       97.83      111.16     10.78 o 
   7  -3   8        0.03        4.66      5.72 o 
   8  -3   8        0.02       11.04      8.95 o 
  -8  -2   8       11.54       41.58     16.11 o 
  -7  -2   8      161.10      176.15     25.21 o 
  -6  -2   8       81.34       73.04     15.76 o 
  -5  -2   8        6.40        0.73      6.30 o 
  -4  -2   8      113.46       97.25      5.44 o 
  -3  -2   8      397.94      402.98     15.44 o 
  -2  -2   8      197.93      215.68     11.24 o 
  -1  -2   8     2183.78     2170.60     36.02 o 
   0  -2   8     2249.33     2243.77     35.43 o 
   1  -2   8      124.95      109.95      6.06 o 
   2  -2   8     2341.25     2275.22     35.33 o 
   3  -2   8     1589.00     1587.63     37.41 o 
   4  -2   8       20.48       15.77      4.42 o 
   5  -2   8        0.68        7.83      3.46 o 
   6  -2   8      431.96      460.65     20.59 o 
   7  -2   8        6.77        4.69      5.99 o 
   8  -2   8       57.96       67.65     12.95 o 
  -8  -1   8      343.26      308.56     35.79 o 
  -7  -1   8        0.24       -4.82      7.74 o 
  -6  -1   8      372.00      345.99     31.36 o 
  -5  -1   8      321.72      293.66     25.93 o 
  -4  -1   8       14.89       14.12      2.56 o 
  -3  -1   8       44.40       38.33      5.26 o 
  -2  -1   8     2629.20     2479.75     29.10 o 
  -1  -1   8     1028.36      981.08     17.55 o 
   0  -1   8     1339.45     1481.80     63.54 o 
   1  -1   8      987.56      921.20     12.64 o 
   2  -1   8     4226.31     4560.42     39.99 o 
   3  -1   8       41.98       40.13      4.88 o 
   4  -1   8      790.51      764.27     24.46 o 
   5  -1   8      277.55      290.37     12.15 o 
   6  -1   8        2.88        2.81      2.79 o 
   7  -1   8        9.08       12.84      7.84 o 
   8  -1   8      150.86      168.96     18.89 o 
  -8   0   8      161.63       92.77     20.45 o 
  -7   0   8       62.66       65.19     11.79 o 
  -6   0   8      428.04      419.76     24.75 o 
  -5   0   8        3.89       -1.25      5.71 o 
  -4   0   8       81.45       73.95      4.82 o 
  -3   0   8      753.73      738.50     14.65 o 
  -2   0   8     3827.78     3979.90     31.25 o 
  -1   0   8     1228.71     1172.53     12.18 o 
   0   0   8     3964.80     3977.68     47.56 o 
   1   0   8      642.16      727.77     10.12 o 
   2   0   8     3827.09     4122.35     45.79 o 
   3   0   8       23.14       25.18      3.63 o 
   4   0   8      181.54      164.92      9.88 o 
   5   0   8      244.50      231.35      9.98 o 
   6   0   8      701.54      731.77     18.83 o 
   7   0   8        1.97        9.07      5.64 o 
   8   0   8       59.83       58.93     16.37 o 
  -8   1   8       95.84      127.89     23.03 o 
  -7   1   8       42.46       28.48      8.05 o 
  -6   1   8        1.25       -0.97      4.99 o 
  -5   1   8        7.98        3.35      2.45 o 
  -4   1   8     1840.75     1890.86     42.05 o 
  -3   1   8        6.54        5.24      4.14 o 
  -2   1   8      591.47      566.04     23.55 o 
  -1   1   8       11.45       23.74      5.35 o 
   0   1   8      558.90      605.58     28.48 o 
   1   1   8       84.98      102.13      4.73 o 
   2   1   8      673.27      681.73     16.60 o 
   3   1   8      134.71      118.99      8.26 o 
   4   1   8      448.05      471.66     16.91 o 
   5   1   8      115.82      114.25      9.58 o 
   6   1   8        8.20        6.73      4.02 o 
   7   1   8       26.91       37.68     13.54 o 
   8   1   8       19.97       24.41     12.77 o 
  -8   2   8        0.14        2.68      5.95 o 
  -7   2   8      160.05      114.67     14.06 o 
  -6   2   8      305.00      317.25     21.06 o 
  -5   2   8       28.70       25.55      4.50 o 
  -4   2   8     1191.41     1181.52     33.90 o 
  -3   2   8      447.18      460.09     19.48 o 
  -2   2   8     1935.64     1911.11     55.38 o 
  -1   2   8      775.99      795.90     35.22 o 
   0   2   8       24.86       27.20      9.02 o 
   1   2   8      755.45      801.48     25.40 o 
   2   2   8     1311.82     1325.11     30.66 o 
   3   2   8       13.37        6.94      3.52 o 
   4   2   8      208.19      197.01     11.19 o 
   5   2   8      323.35      326.89     17.27 o 
   6   2   8     1094.21     1154.58     87.16 o 
   7   2   8       14.84       19.20     10.14 o 
  -8   3   8        3.85        3.48      8.02 o 
  -7   3   8       39.38       43.92      9.34 o 
  -6   3   8       66.29       76.93     11.50 o 
  -5   3   8      145.40      159.06     10.74 o 
  -4   3   8      861.08      879.82     23.64 o 
  -3   3   8      267.59      261.93     22.61 o 
  -2   3   8      366.61      316.10     23.96 o 
  -1   3   8      287.05      331.39     12.78 o 
   0   3   8      469.94      554.88     21.83 o 
   1   3   8      417.03      417.26     27.71 o 
   2   3   8     2329.19     2314.98     27.94 o 
   3   3   8      360.56      357.53     19.62 o 
   4   3   8      466.40      464.13     23.61 o 
   5   3   8        2.08        6.40      4.94 o 
   6   3   8       30.37       18.56      7.65 o 
   7   3   8       18.75       28.02     12.93 o 
  -8   4   8       38.73       41.35     15.65 o 
  -7   4   8        8.75       25.27     11.04 o 
  -6   4   8      104.30      123.07     13.76 o 
  -5   4   8       97.15      109.71      9.86 o 
  -4   4   8      159.96      156.37     20.80 o 
  -3   4   8      406.17      431.58     29.44 o 
  -2   4   8      207.37      226.97     14.22 o 
  -1   4   8      204.69      179.83     15.36 o 
   0   4   8     2565.80     2476.61     67.48 o 
   1   4   8        0.78       -0.40      6.62 o 
   2   4   8      446.60      474.30     33.43 o 
   3   4   8       60.78       62.19     10.54 o 
   4   4   8      289.14      272.04     19.61 o 
   5   4   8        0.71        0.29      5.38 o 
   6   4   8      368.06      353.61     37.16 o 
   7   4   8       11.64       14.28     10.19 o 
  -7   5   8       32.40       34.62     13.50 o 
  -6   5   8       76.76       53.36     15.05 o 
  -5   5   8       25.67       41.79     12.96 o 
  -4   5   8       84.59       84.29     10.53 o 
  -3   5   8      543.75      536.48     18.64 o 
  -2   5   8      847.13      762.04     41.35 o 
  -1   5   8       27.15       26.71      6.92 o 
   0   5   8       52.01       38.29     10.48 o 
   1   5   8      187.34      160.54     20.11 o 
   2   5   8     1625.38     1604.94     65.08 o 
   3   5   8       10.12       19.49      7.02 o 
   4   5   8      128.48      123.15     14.40 o 
   5   5   8       83.33      105.47     14.14 o 
   6   5   8       34.95       18.57     10.72 o 
  -6   6   8       91.41      104.75     14.23 o 
  -5   6   8        3.93       13.12      9.88 o 
  -4   6   8      439.60      439.64     23.95 o 
  -3   6   8        1.19        6.14      5.53 o 
  -2   6   8        1.06       -3.26      6.18 o 
  -1   6   8      255.06      265.65     24.20 o 
   0   6   8      291.87      274.56     26.25 o 
   1   6   8        0.68        3.66      5.67 o 
   2   6   8      212.31      177.81     23.44 o 
   3   6   8      273.86      264.35     20.90 o 
   4   6   8      119.77      162.95     17.85 o 
   5   6   8       14.38       43.61     14.59 o 
  -6   7   8       10.71       21.07     10.95 o 
  -5   7   8       36.08       60.66     16.97 o 
  -4   7   8       39.02       61.15     15.03 o 
  -3   7   8      120.66      154.08     23.85 o 
  -2   7   8       16.16       24.44     11.59 o 
  -1   7   8       24.03       46.91      9.28 o 
   0   7   8      469.88      454.42     26.64 o 
   1   7   8      333.09      331.29     23.08 o 
   2   7   8       19.87       23.49      6.91 o 
   3   7   8      170.63      226.64     16.87 o 
   4   7   8        4.41        5.76      6.49 o 
  -4   8   8        4.49        9.71     11.50 o 
  -3   8   8       24.35        4.78      8.01 o 
  -2   8   8      227.06      235.09     30.68 o 
  -1   8   8        0.30        8.26      9.86 o 
   0   8   8      361.90      351.35     38.56 o 
   1   8   8        8.79        3.80      6.86 o 
   2   8   8      116.85      141.63     24.68 o 
  -3  -8   9       26.33       37.31     12.17 o 
  -2  -8   9       97.39      114.88     21.48 o 
  -1  -8   9      268.03      235.39     30.04 o 
   0  -8   9        6.68       14.59     12.27 o 
   1  -8   9       91.71      102.64     22.27 o 
   2  -8   9       11.68       13.88     12.78 o 
   3  -8   9       26.14       84.63     21.52 o 
   4  -8   9        5.61       18.43      8.97 o 
  -4  -7   9       31.52       28.09     14.25 o 
  -3  -7   9       87.82       81.48     12.41 o 
  -2  -7   9      119.18      114.37     20.04 o 
  -1  -7   9      123.04      125.20     21.15 o 
   0  -7   9        7.61        3.15      7.86 o 
   1  -7   9      566.92      546.16     43.06 o 
   2  -7   9      519.37      439.68     39.38 o 
   3  -7   9       35.93       57.14     17.52 o 
   4  -7   9      213.34      180.04     26.47 o 
   5  -7   9        2.31        1.96      8.81 o 
  -6  -6   9       16.15       25.83     12.59 o 
  -5  -6   9       12.32        5.30      7.73 o 
  -4  -6   9        6.70       12.08      9.09 o 
  -3  -6   9        3.07       18.78      7.47 o 
  -2  -6   9      174.50      149.46     19.79 o 
  -1  -6   9        0.53        5.21      7.25 o 
   0  -6   9       71.21       72.45     15.39 o 
   1  -6   9      452.28      408.20     34.47 o 
   2  -6   9       21.86       43.67     12.78 o 
   3  -6   9      144.18      118.92     20.81 o 
   4  -6   9       27.47       41.58     13.29 o 
   5  -6   9       69.05       23.85     10.62 o 
   6  -6   9        0.22        8.60      5.63 o 
  -6  -5   9      171.30      206.53     28.17 o 
  -5  -5   9       22.13       18.58      9.86 o 
  -4  -5   9       35.44       38.35     12.80 o 
  -3  -5   9      309.82      334.42     31.02 o 
  -2  -5   9      251.99      268.83     24.03 o 
  -1  -5   9      515.01      483.26     32.58 o 
   0  -5   9       72.00       62.15     12.53 o 
   1  -5   9      356.77      369.34     15.75 o 
   2  -5   9        1.85       -1.06      7.26 o 
   3  -5   9      821.42      826.99     47.52 o 
   4  -5   9       58.10      109.57     18.70 o 
   5  -5   9      467.95      563.68     81.36 o 
   6  -5   9       15.81       14.21      7.83 o 
   7  -5   9       29.22       35.91      7.84 o 
  -7  -4   9        0.66        9.14     11.52 o 
  -6  -4   9        6.01       29.90     12.12 o 
  -5  -4   9        1.86        7.89      8.02 o 
  -4  -4   9        0.57        8.11      4.36 o 
  -3  -4   9       17.20       35.13      6.82 o 
  -2  -4   9      486.31      498.13     29.47 o 
  -1  -4   9      362.59      377.43     27.28 o 
   0  -4   9       97.26      101.78      9.10 o 
   1  -4   9       82.65       67.59      6.83 o 
   2  -4   9     2037.68     1665.67    136.48 o 
   3  -4   9        3.20       -2.60      6.99 o 
   4  -4   9       64.31       63.21     13.50 o 
   5  -4   9      372.12      400.31     23.90 o 
   6  -4   9      620.13      699.21     27.66 o 
   7  -4   9       12.42        5.53      4.35 o 
  -7  -3   9       53.36       71.91     17.35 o 
  -6  -3   9      236.14      198.52     25.59 o 
  -5  -3   9      160.14      192.75     22.81 o 
  -4  -3   9      317.22      358.69     17.25 o 
  -3  -3   9        2.11       -2.15      3.59 o 
  -2  -3   9       41.12       53.21      6.80 o 
  -1  -3   9     1528.75     1487.87     47.31 o 
   0  -3   9        3.70        4.78      6.99 o 
   1  -3   9      326.65      343.14     14.35 o 
   2  -3   9       32.09       29.40     10.12 o 
   3  -3   9        7.72       11.91      5.82 o 
   4  -3   9     3250.26     3228.60     48.60 o 
   5  -3   9     1600.94     1669.11     45.92 o 
   6  -3   9      109.11       93.45     10.15 o 
   7  -3   9      213.72      225.55     36.33 o 
  -8  -2   9        0.68        8.23      9.82 o 
  -7  -2   9       78.35       87.67     18.69 o 
  -6  -2   9        2.62      -10.23      9.20 o 
  -5  -2   9       33.40        7.94      6.22 o 
  -4  -2   9       45.53       36.94      5.36 o 
  -3  -2   9      672.60      700.22     20.91 o 
  -2  -2   9     2234.51     2097.29     35.36 o 
  -1  -2   9       82.52       82.75      9.65 o 
   0  -2   9      280.29      266.01     13.24 o 
   1  -2   9     2112.16     2118.53     35.86 o 
   2  -2   9      959.85      903.42     23.13 o 
   3  -2   9      405.35      275.61     73.44 o 
   4  -2   9      121.94      125.73     10.60 o 
   5  -2   9      427.45      441.11     16.85 o 
   6  -2   9      425.82      416.54     19.84 o 
   7  -2   9       29.89       25.07      7.93 o 
   8  -2   9        1.34       -7.45      6.98 o 
  -8  -1   9      670.67      735.44     54.64 o 
  -7  -1   9       75.88       43.06     13.70 o 
  -6  -1   9       60.31       50.68     12.85 o 
  -5  -1   9      120.25      111.43     16.33 o 
  -4  -1   9       86.95       78.92      6.16 o 
  -3  -1   9      139.65      128.95      7.61 o 
  -2  -1   9       23.63       21.09      3.50 o 
  -1  -1   9      590.73      607.63     13.76 o 
   0  -1   9     4776.36     5124.49     56.26 o 
   1  -1   9     2851.64     2971.58     28.62 o 
   2  -1   9     1597.64     1753.44     25.61 o 
   3  -1   9      386.15      444.68     39.96 o 
   4  -1   9       46.20       43.15      7.95 o 
   5  -1   9       46.42       41.28      5.29 o 
   6  -1   9      115.08      124.17      9.35 o 
   7  -1   9        6.81       29.06     10.09 o 
   8  -1   9       36.60       27.93      9.49 o 
  -8   0   9       11.00       -2.85      6.17 o 
  -7   0   9        6.09        2.58      5.75 o 
  -6   0   9        8.26       12.54      5.03 o 
  -5   0   9      115.67      135.16     10.78 o 
  -4   0   9     1143.94     1076.89     18.72 o 
  -3   0   9      583.28      571.19     16.61 o 
  -2   0   9     1539.59     1581.16     17.32 o 
  -1   0   9        5.17        5.06      2.33 o 
   0   0   9       35.89       56.50      7.16 o 
   1   0   9       50.67       36.25      4.04 o 
   2   0   9        4.19        6.43      1.80 o 
   3   0   9      378.60      391.50     12.00 o 
   4   0   9      657.60      645.14     19.59 o 
   5   0   9      104.87      103.36      7.28 o 
   6   0   9       61.14       58.44      8.02 o 
   7   0   9        3.32       -0.29      4.53 o 
   8   0   9       83.26       62.81     11.71 o 
  -8   1   9      716.51      598.56     34.09 o 
  -7   1   9       35.94       14.55      7.18 o 
  -6   1   9      145.92      132.85     14.16 o 
  -5   1   9       20.96       16.51      3.35 o 
  -4   1   9       78.17       68.79      9.15 o 
  -3   1   9       45.53       50.91      6.88 o 
  -2   1   9      805.94      798.69     21.80 o 
  -1   1   9     1064.68     1078.80     20.02 o 
   0   1   9      873.62      839.38     35.33 o 
   1   1   9      305.25      299.88     10.41 o 
   2   1   9      302.39      298.03     11.50 o 
   3   1   9      606.13      528.48     16.92 o 
   4   1   9        1.51        1.87      3.42 o 
   5   1   9        7.37        9.46      3.81 o 
   6   1   9       10.33       12.67      4.50 o 
   7   1   9        0.06        2.39      3.75 o 
   8   1   9       80.55       95.88     21.39 o 
  -8   2   9        2.65        4.09      6.39 o 
  -7   2   9       82.79       58.62     11.28 o 
  -6   2   9        0.50        8.13      6.27 o 
  -5   2   9       11.49       10.51      3.51 o 
  -4   2   9      403.24      392.48     20.11 o 
  -3   2   9      140.21      146.96     11.77 o 
  -2   2   9        5.93        7.85      8.62 o 
  -1   2   9      304.20      338.61     24.77 o 
   0   2   9     4492.00     4450.11     86.21 o 
   1   2   9        0.43       -0.09      4.37 o 
   2   2   9      128.20      126.09      9.80 o 
   3   2   9      477.18      474.08     15.46 o 
   4   2   9        0.95        0.31      3.10 o 
   5   2   9        4.99        6.18      3.40 o 
   6   2   9      967.09      988.98     38.27 o 
   7   2   9       40.53       42.23     14.13 o 
  -8   3   9       56.68       57.79     17.74 o 
  -7   3   9       50.00       47.67      9.72 o 
  -6   3   9       37.25       51.89      9.60 o 
  -5   3   9       76.83       82.40      8.10 o 
  -4   3   9     1180.54     1252.32     64.22 o 
  -3   3   9      149.35      181.28     19.48 o 
  -2   3   9      769.72      899.86     41.06 o 
  -1   3   9      697.46      677.36     35.81 o 
   0   3   9      107.22      104.12     10.72 o 
   1   3   9     1434.36     1471.10     53.17 o 
   2   3   9       16.34       23.09      3.58 o 
   3   3   9       43.05       48.37      5.66 o 
   4   3   9      815.46      768.36     30.48 o 
   5   3   9        7.89       11.54      5.65 o 
   6   3   9      332.24      294.46     22.32 o 
   7   3   9       54.61       29.11     12.05 o 
  -8   4   9        2.05        6.74     11.41 o 
  -7   4   9       12.85       27.26     13.57 o 
  -6   4   9      110.10      103.91     13.06 o 
  -5   4   9        0.50       -2.22      3.75 o 
  -4   4   9      563.79      568.23     25.10 o 
  -3   4   9      113.38      124.35     16.96 o 
  -2   4   9      279.78      289.11     25.47 o 
  -1   4   9      192.16      156.38      7.85 o 
   0   4   9       54.01       40.96      7.00 o 
   1   4   9       71.04       52.57     12.41 o 
   2   4   9      526.47      459.10     33.73 o 
   3   4   9       37.57       28.93     11.05 o 
   4   4   9      815.69      878.04     55.79 o 
   5   4   9        7.84       12.47      6.39 o 
   6   4   9      274.37      313.46     39.81 o 
  -7   5   9       20.11       31.96     12.84 o 
  -6   5   9      271.43      301.73     34.51 o 
  -5   5   9        5.42        8.27      5.34 o 
  -4   5   9       58.50       71.48     13.99 o 
  -3   5   9       60.98       63.51      7.25 o 
  -2   5   9      136.95      141.03     12.36 o 
  -1   5   9      204.60      196.78     14.99 o 
   0   5   9      551.78      494.29     33.79 o 
   1   5   9       15.99       15.64      8.74 o 
   2   5   9      219.53      170.19     23.27 o 
   3   5   9        0.10       17.35      6.38 o 
   4   5   9       80.44       67.75     11.43 o 
   5   5   9       38.96       54.94     10.83 o 
   6   5   9        9.50       39.63     14.24 o 
  -6   6   9      140.13      164.23     26.89 o 
  -5   6   9       64.14       55.83     14.00 o 
  -4   6   9       87.89       81.51     17.67 o 
  -3   6   9      168.73      184.53     18.95 o 
  -2   6   9       78.98       75.95      8.59 o 
  -1   6   9       15.57       16.73      8.49 o 
   0   6   9      151.39      145.93     19.32 o 
   1   6   9        1.53        1.22      7.66 o 
   2   6   9        8.74      -10.31      8.24 o 
   3   6   9      344.07      331.74     23.53 o 
   4   6   9      316.24      338.92     25.22 o 
   5   6   9        1.61        7.25      5.85 o 
  -5   7   9       73.62       70.86     17.11 o 
  -4   7   9       24.26       33.01     13.79 o 
  -3   7   9        3.63       -3.40      8.83 o 
  -2   7   9       18.23        9.77      7.22 o 
  -1   7   9        3.92       10.06      6.09 o 
   0   7   9        5.64       16.59      6.91 o 
   1   7   9       12.33       20.62      8.96 o 
   2   7   9       85.03       59.65     15.90 o 
   3   7   9       18.00       26.67     16.46 o 
   4   7   9       14.20        1.11     14.56 o 
  -4   8   9       56.30       43.88     14.78 o 
  -3   8   9       36.04       51.43     14.59 o 
  -2   8   9      202.81      271.74     33.85 o 
  -1   8   9       73.11      101.12     21.03 o 
   0   8   9      162.54      126.76     20.15 o 
   1   8   9        5.35        7.14      8.54 o 
   2   8   9       52.16       62.40     12.23 o 
  -3  -8  10       23.51       35.02     14.50 o 
  -2  -8  10      150.83      124.49     21.49 o 
  -1  -8  10      176.02      116.74     21.02 o 
   0  -8  10      237.19      224.83     29.64 o 
   1  -8  10       42.46       94.49     20.14 o 
   2  -8  10      309.40      345.92     37.55 o 
   3  -8  10       63.63       39.32     16.48 o 
  -4  -7  10       17.98       28.73     12.48 o 
  -3  -7  10        1.29       17.89      7.95 o 
  -2  -7  10        7.56        4.06      7.47 o 
  -1  -7  10       87.17       94.54     17.19 o 
   0  -7  10      705.32      616.49     45.02 o 
   1  -7  10        0.23        3.57      9.08 o 
   2  -7  10       64.64       53.65     15.43 o 
   3  -7  10       23.51       36.82     11.96 o 
   4  -7  10       25.78       24.68     10.02 o 
   5  -7  10       39.18       36.74     14.57 o 
  -5  -6  10      212.15      233.52     29.69 o 
  -4  -6  10      117.71      107.46     20.60 o 
  -3  -6  10        6.59       16.31      5.79 o 
  -2  -6  10      510.41      499.75     36.20 o 
  -1  -6  10     1013.08      895.39     48.96 o 
   0  -6  10      406.45      359.51     32.23 o 
   1  -6  10        1.29      -10.57      9.94 o 
   2  -6  10        0.15        4.98      9.12 o 
   3  -6  10      608.01      552.19     42.42 o 
   4  -6  10       83.41       67.33     16.60 o 
   5  -6  10       50.22       28.92     11.65 o 
   6  -6  10       14.73        6.30      7.37 o 
  -6  -5  10        2.53       16.80     10.47 o 
  -5  -5  10       13.06       16.61      8.67 o 
  -4  -5  10       25.07       30.89     11.61 o 
  -3  -5  10      353.08      374.38     20.77 o 
  -2  -5  10       24.78       12.73      7.41 o 
  -1  -5  10      252.17      244.24     24.14 o 
   0  -5  10      423.02      378.47     18.42 o 
   1  -5  10      445.55      428.24     27.60 o 
   2  -5  10        5.28       13.37      9.56 o 
   3  -5  10      409.95      428.83     35.05 o 
   4  -5  10     1213.83     1091.90     57.40 o 
   5  -5  10        2.30       15.51     16.08 o 
   6  -5  10       36.91       42.78     10.25 o 
  -7  -4  10       34.92       35.07     13.40 o 
  -6  -4  10      282.63      279.62     30.69 o 
  -5  -4  10       31.75       19.50      8.36 o 
  -4  -4  10       33.76       30.60      6.53 o 
  -3  -4  10       75.48       89.03      9.96 o 
  -2  -4  10      234.25      242.69     21.52 o 
  -1  -4  10     3978.34     3820.55     84.97 o 
   0  -4  10        2.93        6.64      3.88 o 
   1  -4  10       17.86       15.25     12.42 o 
   2  -4  10      327.66      274.12     11.98 o 
   3  -4  10      180.13      182.87     22.27 o 
   4  -4  10       13.39        8.44      5.24 o 
   5  -4  10      687.47      635.83     30.30 o 
   6  -4  10        1.45        2.75      5.10 o 
   7  -4  10        9.16       18.35      6.27 o 
  -7  -3  10       25.22       22.41     10.45 o 
  -6  -3  10       94.24      100.39     18.35 o 
  -5  -3  10       89.35       76.39     15.02 o 
  -4  -3  10      386.50      398.26     17.75 o 
  -3  -3  10      372.27      369.02     17.25 o 
  -2  -3  10       78.47       72.51      8.06 o 
  -1  -3  10      517.00      552.20     21.07 o 
   0  -3  10     1660.16     1690.71     40.50 o 
   1  -3  10        4.44        6.86      3.11 o 
   2  -3  10      992.71      935.97     23.32 o 
   3  -3  10      542.37      504.05     33.84 o 
   4  -3  10     1546.52     1544.89     30.41 o 
   5  -3  10      146.57      112.55     13.07 o 
   6  -3  10       57.11       59.34      9.01 o 
   7  -3  10      205.77      201.94     31.66 o 
  -8  -2  10       15.13       -1.02      8.22 o 
  -7  -2  10        0.31      -14.41     10.48 o 
  -6  -2  10      449.30      463.97     37.52 o 
  -5  -2  10        3.30        0.15      6.00 o 
  -4  -2  10      136.13      122.52      9.35 o 
  -3  -2  10      270.47      275.15     13.76 o 
  -2  -2  10     1281.13     1220.46     23.78 o 
  -1  -2  10       85.21       86.48      6.48 o 
   0  -2  10      713.76      753.20     23.27 o 
   1  -2  10      193.18      173.10     11.25 o 
   2  -2  10      870.62      890.38     24.52 o 
   3  -2  10       12.62       14.33      6.14 o 
   4  -2  10       37.37       35.36      6.21 o 
   5  -2  10        5.28        2.59      3.03 o 
   6  -2  10       62.07       46.15      7.05 o 
   7  -2  10       22.66       22.14      7.81 o 
  -8  -1  10       34.19       44.80     17.62 o 
  -7  -1  10      108.76       82.74     16.68 o 
  -6  -1  10        1.11        2.06      6.71 o 
  -5  -1  10      107.45      118.53     17.19 o 
  -4  -1  10       11.61       22.27      5.77 o 
  -3  -1  10      822.91      828.37     19.27 o 
  -2  -1  10     1838.20     1787.70     26.52 o 
  -1  -1  10       12.79       18.56      2.28 o 
   0  -1  10     2546.09     2551.45     65.74 o 
   1  -1  10        4.83        3.01      1.95 o 
   2  -1  10     1266.13     1302.66     22.62 o 
   3  -1  10     1873.75     1852.58     44.28 o 
   4  -1  10     1295.68     1298.92     34.60 o 
   5  -1  10      209.49      206.56     12.25 o 
   6  -1  10        4.26        5.98      3.52 o 
   7  -1  10      165.46      143.45     16.11 o 
   8  -1  10      175.55      148.56     30.80 o 
  -8   0  10      256.82      181.42     19.22 o 
  -7   0  10       28.34       33.95      7.17 o 
  -6   0  10      300.52      315.37     17.50 o 
  -5   0  10        6.92        4.86      4.55 o 
  -4   0  10      402.75      385.65     21.00 o 
  -3   0  10      375.01      379.74     14.08 o 
  -2   0  10      207.02      204.82      8.05 o 
  -1   0  10       10.86       10.32      6.42 o 
   0   0  10     8589.91     8993.41     80.24 o 
   1   0  10       86.14      116.34     10.04 o 
   2   0  10      350.28      406.56     10.30 o 
   3   0  10      601.73      567.58     17.29 o 
   4   0  10       19.00       29.12      5.06 o 
   5   0  10       16.66       14.12      4.94 o 
   6   0  10      102.14      108.95      8.81 o 
   7   0  10       26.41       25.92      9.81 o 
   8   0  10       24.45       32.46     12.99 o 
  -8   1  10        3.88       12.73      7.92 o 
  -7   1  10       38.76       37.21      9.09 o 
  -6   1  10        7.02        0.57      7.30 o 
  -5   1  10      199.66      211.55     16.24 o 
  -4   1  10       53.46       49.86      7.69 o 
  -3   1  10        8.60        6.95      4.00 o 
  -2   1  10     4542.64     4305.38     50.99 o 
  -1   1  10      726.38      690.56     12.38 o 
   0   1  10     2866.37     2910.25     68.39 o 
   1   1  10      183.95      165.25      5.90 o 
   2   1  10     5066.95     5117.88     54.35 o 
   3   1  10      325.16      317.50     13.44 o 
   4   1  10      675.01      659.93     20.46 o 
   5   1  10        3.46        8.26      3.64 o 
   6   1  10      112.46      106.13     10.32 o 
   7   1  10        0.19       -1.97      5.48 o 
  -8   2  10       13.43       14.80      6.95 o 
  -7   2  10       88.23       98.30     18.06 o 
  -6   2  10      560.82      550.43     50.68 o 
  -5   2  10        7.50        9.76      3.28 o 
  -4   2  10        6.49       11.47      6.05 o 
  -3   2  10      433.18      401.11     18.78 o 
  -2   2  10       63.33       53.60     11.28 o 
  -1   2  10     2522.84     2652.06     69.24 o 
   0   2  10       92.14       74.38     13.68 o 
   1   2  10     1152.43     1123.22     31.50 o 
   2   2  10       32.70       28.90      5.59 o 
   3   2  10      112.44      109.13     16.58 o 
   4   2  10       83.11       98.94      8.44 o 
   5   2  10      141.88      153.02     11.30 o 
   6   2  10      105.11      108.51     12.51 o 
   7   2  10       87.58       75.10     12.72 o 
  -8   3  10       13.01       -8.23     10.30 o 
  -7   3  10       16.54        5.58      8.09 o 
  -6   3  10       68.66       76.57     11.86 o 
  -5   3  10       48.33       62.94      7.54 o 
  -4   3  10      277.76      286.53     18.33 o 
  -3   3  10      276.67      268.64     24.64 o 
  -2   3  10     1248.35     1220.27     50.42 o 
  -1   3  10       68.78       62.03     12.43 o 
   0   3  10      456.69      506.67     32.84 o 
   1   3  10      270.04      251.98     23.45 o 
   2   3  10      243.08      273.46     11.48 o 
   3   3  10      178.18      179.28      9.77 o 
   4   3  10      881.83      828.09     23.32 o 
   5   3  10        0.45       -2.07      8.10 o 
   6   3  10     1312.25     1333.30     56.25 o 
   7   3  10       40.53       45.92     17.95 o 
  -7   4  10        0.05        2.42      8.28 o 
  -6   4  10      301.93      250.30     19.76 o 
  -5   4  10       46.37       43.27      8.26 o 
  -4   4  10      353.15      360.59     30.12 o 
  -3   4  10      763.64      721.43     41.00 o 
  -2   4  10      221.60      244.60     23.80 o 
  -1   4  10      336.09      290.09     17.82 o 
   0   4  10       15.29       17.82      6.88 o 
   1   4  10      212.25      211.74     22.41 o 
   2   4  10      131.46      131.53     12.50 o 
   3   4  10       65.76       71.97      9.77 o 
   4   4  10       49.38       48.66      9.07 o 
   5   4  10        6.27       15.36      5.49 o 
   6   4  10       28.25       27.89      8.00 o 
  -7   5  10       15.61       17.65     12.78 o 
  -6   5  10      100.68       95.78     20.29 o 
  -5   5  10      158.21      180.41     16.05 o 
  -4   5  10      196.47      244.04     19.27 o 
  -3   5  10       14.46       29.23      6.88 o 
  -2   5  10       41.51       38.60      7.51 o 
  -1   5  10       21.71       26.87      7.28 o 
   0   5  10       37.42       40.58     10.86 o 
   1   5  10      132.92      109.54     17.81 o 
   2   5  10      916.70      819.34     48.72 o 
   3   5  10      122.37      111.81     13.54 o 
   4   5  10      162.24      179.55     17.35 o 
   5   5  10       77.98       65.50     11.51 o 
   6   5  10      111.63      109.72     27.70 o 
  -6   6  10        6.65       15.85     11.39 o 
  -5   6  10       28.31       26.20     10.81 o 
  -4   6  10       60.72       63.76     10.83 o 
  -3   6  10        0.01        1.40      5.35 o 
  -2   6  10      403.19      399.18     21.83 o 
  -1   6  10      199.39      178.06     20.99 o 
   0   6  10        7.30       11.99      8.55 o 
   1   6  10       27.79       29.09     10.60 o 
   2   6  10        7.19       13.71      9.11 o 
   3   6  10        4.89        4.42      5.92 o 
   4   6  10        2.12       18.06      8.28 o 
   5   6  10        0.49       -7.80      6.28 o 
  -5   7  10        3.84        5.00      6.83 o 
  -4   7  10       70.31      113.01     20.72 o 
  -3   7  10       65.04       82.38     17.15 o 
  -2   7  10      204.83      255.26     30.65 o 
  -1   7  10      731.61      724.44     33.41 o 
   0   7  10       28.82       19.25     10.26 o 
   1   7  10        0.04       13.91      9.05 o 
   2   7  10      548.67      499.68     43.00 o 
   3   7  10       36.89       25.83     18.03 o 
   4   7  10        4.46        6.57     16.99 o 
  -3   8  10        0.67       21.02     11.93 o 
  -2   8  10       18.18       25.14     11.40 o 
  -1   8  10      179.30      197.60     29.10 o 
   0   8  10        8.46       14.23      8.88 o 
   1   8  10       21.90       15.59     11.71 o 
   2   8  10       78.73       68.70     11.68 o 
  -2  -8  11       11.33       15.81     10.92 o 
  -1  -8  11       60.99       38.92     14.66 o 
   0  -8  11      145.03      185.20     27.86 o 
   1  -8  11      348.80      287.93     34.00 o 
   2  -8  11       11.83       33.18     14.14 o 
   3  -8  11        2.38       33.07     13.94 o 
  -4  -7  11       12.63       15.93     12.62 o 
  -3  -7  11       39.46       45.32     10.52 o 
  -2  -7  11       32.62       23.01     11.08 o 
  -1  -7  11      100.45      115.01     20.22 o 
   0  -7  11      263.27      318.71     32.99 o 
   1  -7  11       52.84       88.92     19.27 o 
   2  -7  11       27.79       31.28     12.91 o 
   3  -7  11       78.11       62.96     17.22 o 
   4  -7  11      153.86      148.97     25.28 o 
  -5  -6  11       29.87       18.49      9.68 o 
  -4  -6  11      171.93      180.08     26.31 o 
  -3  -6  11        0.09       -1.95      5.21 o 
  -2  -6  11       73.01       79.06     16.09 o 
  -1  -6  11      351.31      317.16     30.20 o 
   0  -6  11        6.70       -0.55      7.84 o 
   1  -6  11       61.60       57.33     14.84 o 
   2  -6  11     1003.43     1083.48     58.46 o 
   3  -6  11       17.91       23.49     11.09 o 
   4  -6  11       30.91       20.47     11.02 o 
   5  -6  11      121.83      146.10     23.90 o 
   6  -6  11       44.20       48.55     18.14 o 
  -6  -5  11       13.51       13.76     10.46 o 
  -5  -5  11       64.59       71.97     16.36 o 
  -4  -5  11       19.73       18.55      7.70 o 
  -3  -5  11        8.50        8.04      4.80 o 
  -2  -5  11       45.55       38.40     10.50 o 
  -1  -5  11      349.09      321.79     27.84 o 
   0  -5  11      303.49      303.86     17.03 o 
   1  -5  11      941.26      911.89     48.87 o 
   2  -5  11        7.26       -8.23      8.80 o 
   3  -5  11      279.13      242.92     27.27 o 
   4  -5  11        3.53        2.95      6.82 o 
   5  -5  11      179.32      166.06     16.78 o 
   6  -5  11       49.28       61.01     10.96 o 
  -7  -4  11       99.10       68.25     17.62 o 
  -6  -4  11      149.35      151.18     22.99 o 
  -5  -4  11       91.72       90.96     17.07 o 
  -4  -4  11      235.62      215.91     23.93 o 
  -3  -4  11        0.01        3.09      6.08 o 
  -2  -4  11       92.16       87.09      9.92 o 
  -1  -4  11      146.76      137.60     11.76 o 
   0  -4  11       17.69       13.61      4.89 o 
   1  -4  11      239.28      226.19     13.40 o 
   2  -4  11      390.64      385.80     14.95 o 
   3  -4  11     3824.71     3823.36    100.38 o 
   4  -4  11       12.08        5.18      8.78 o 
   5  -4  11       33.81       49.24      9.24 o 
   6  -4  11        1.55        3.04      8.52 o 
   7  -4  11       19.99       14.89      6.83 o 
  -7  -3  11        0.03      -10.02      9.16 o 
  -6  -3  11      175.09      163.61     23.55 o 
  -5  -3  11       49.07       68.11     14.51 o 
  -4  -3  11       23.56       28.01      6.09 o 
  -3  -3  11        2.52        4.01      4.82 o 
  -2  -3  11      985.16     1002.46     23.81 o 
  -1  -3  11       10.99       -1.23      3.38 o 
   0  -3  11     1313.35     1264.97     31.78 o 
   1  -3  11      955.55      918.09     45.38 o 
   2  -3  11        0.13       -0.68      4.88 o 
   3  -3  11      489.06      488.60     34.86 o 
   4  -3  11       81.49      101.47     11.58 o 
   5  -3  11        3.20        5.51      4.17 o 
   6  -3  11      249.47      175.77     17.33 o 
   7  -3  11        0.26        2.70      3.74 o 
  -8  -2  11       15.08       16.78     11.28 o 
  -7  -2  11       94.80       89.83     18.20 o 
  -6  -2  11        0.44        7.26      7.73 o 
  -5  -2  11       55.33       66.43     13.57 o 
  -4  -2  11      178.14      197.31     12.09 o 
  -3  -2  11      334.87      313.08     13.06 o 
  -2  -2  11       56.82       52.42      5.44 o 
  -1  -2  11       24.39       29.66      4.42 o 
   0  -2  11      801.67      820.32     25.52 o 
   1  -2  11      941.15      969.95     27.51 o 
   2  -2  11      209.55      216.67      9.94 o 
   3  -2  11       25.68       13.84      4.69 o 
   4  -2  11       14.48       11.44      4.89 o 
   5  -2  11       34.61       45.95      6.19 o 
   6  -2  11      238.84      301.05     17.22 o 
   7  -2  11       11.71        8.35      5.43 o 
  -8  -1  11        1.89       11.31     13.16 o 
  -7  -1  11      108.22       89.91     13.27 o 
  -6  -1  11      279.16      271.77     20.39 o 
  -5  -1  11       53.77       52.64      8.90 o 
  -4  -1  11       13.91       26.47      6.74 o 
  -3  -1  11      486.45      492.50     15.73 o 
  -2  -1  11       63.85       59.46      6.43 o 
  -1  -1  11      287.58      281.89      7.34 o 
   0  -1  11       99.11       67.02     15.38 o 
   1  -1  11      157.36      156.12      5.19 o 
   2  -1  11      514.35      532.77     17.22 o 
   3  -1  11      118.88      104.33      9.50 o 
   4  -1  11       17.74       24.48      5.91 o 
   5  -1  11       50.40       37.00      5.89 o 
   6  -1  11       12.89       14.79      4.04 o 
   7  -1  11       77.26       78.26     14.41 o 
  -8   0  11       12.92        0.25      6.50 o 
  -7   0  11       23.91       16.27      5.53 o 
  -6   0  11       91.95       74.53      9.32 o 
  -5   0  11        4.31        6.78      4.10 o 
  -4   0  11        0.04        1.38      3.76 o 
  -3   0  11      565.83      525.86     24.44 o 
  -2   0  11     1724.41     1693.97     26.36 o 
  -1   0  11      120.87      166.56     11.93 o 
   0   0  11     5475.43     5849.37     68.18 o 
   1   0  11       33.05       50.44      7.53 o 
   2   0  11     2508.26     2357.11     37.27 o 
   3   0  11     1181.45     1162.74     25.07 o 
   4   0  11      532.09      546.98     19.28 o 
   5   0  11       98.20       94.26      7.84 o 
   6   0  11      240.12      249.34     13.08 o 
   7   0  11        5.55       15.59      6.23 o 
  -8   1  11       93.68      113.43     15.91 o 
  -7   1  11       67.47       79.79     25.42 o 
  -6   1  11        0.84        3.38      8.79 o 
  -5   1  11        9.46        7.22      5.97 o 
  -4   1  11       95.34      101.25     10.95 o 
  -3   1  11       31.44       36.81      6.43 o 
  -2   1  11      135.37      135.09     10.06 o 
  -1   1  11     1109.18      990.50     21.24 o 
   0   1  11      811.93      662.33    103.36 o 
   1   1  11        0.11        0.41      1.96 o 
   2   1  11      754.33      721.47     20.85 o 
   3   1  11      191.96      195.34     10.94 o 
   4   1  11      483.65      462.05     21.44 o 
   5   1  11      191.33      185.77     12.52 o 
   6   1  11       13.43        8.14      4.42 o 
   7   1  11        0.01        3.71      4.11 o 
  -8   2  11        0.25        5.08      7.31 o 
  -7   2  11        2.52       -0.23      6.89 o 
  -6   2  11      256.21      252.73     19.89 o 
  -5   2  11       11.13       11.66      5.97 o 
  -4   2  11       54.37       81.95     10.21 o 
  -3   2  11      249.87      233.68     14.82 o 
  -2   2  11     1178.79     1144.53     48.80 o 
  -1   2  11       78.07       93.11     16.39 o 
   0   2  11     2263.24     2295.12     67.60 o 
   1   2  11        3.26        4.39      3.90 o 
   2   2  11     1352.71     1335.11     31.65 o 
   3   2  11     1234.20     1159.94     32.26 o 
   4   2  11     2215.45     2229.62     38.64 o 
   5   2  11       16.50        9.85      3.86 o 
   6   2  11       32.72       26.28      6.32 o 
   7   2  11        4.13        9.62      8.34 o 
  -8   3  11      107.40      127.28     20.73 o 
  -7   3  11       12.02       19.33      7.28 o 
  -6   3  11        3.72        4.33     13.52 o 
  -5   3  11       31.16       32.88      6.03 o 
  -4   3  11      261.53      256.70     17.74 o 
  -3   3  11        1.00       -2.78      7.72 o 
  -2   3  11      397.07      380.78     29.56 o 
  -1   3  11        9.70       15.55      9.64 o 
   0   3  11       60.05       65.69     15.07 o 
   1   3  11     1068.20     1045.27     34.72 o 
   2   3  11      391.65      380.57     18.97 o 
   3   3  11      194.43      216.07     10.91 o 
   4   3  11      988.61      980.34     34.79 o 
   5   3  11       27.72       53.99     12.94 o 
   6   3  11      145.34      154.56     17.80 o 
   7   3  11       88.26       91.76     13.46 o 
  -7   4  11        6.10        7.84      8.27 o 
  -6   4  11       69.12       71.13     11.61 o 
  -5   4  11       25.65       27.70      5.93 o 
  -4   4  11       14.20       37.89     11.98 o 
  -3   4  11      779.87      773.89     44.26 o 
  -2   4  11      328.41      323.24     27.98 o 
  -1   4  11      164.35      150.21     13.49 o 
   0   4  11      240.02      219.34     16.63 o 
   1   4  11       39.57       44.08     12.20 o 
   2   4  11      160.33      187.01     16.21 o 
   3   4  11       42.45       63.53     11.50 o 
   4   4  11      478.52      454.73     27.71 o 
   5   4  11       18.42       27.50      7.85 o 
   6   4  11       10.37       15.09     23.75 o 
  -7   5  11       34.46       37.73     15.23 o 
  -6   5  11      170.54      187.63     26.70 o 
  -5   5  11       76.39       85.93      9.30 o 
  -4   5  11      523.00      509.81     26.27 o 
  -3   5  11        0.09        5.01      5.10 o 
  -2   5  11       15.44       18.07      6.22 o 
  -1   5  11       14.87       15.97      6.36 o 
   0   5  11      284.74      264.93     26.41 o 
   1   5  11        0.50       11.02      8.17 o 
   2   5  11      178.91      169.01     23.25 o 
   3   5  11      189.50      195.14     17.67 o 
   4   5  11       43.27       26.31      7.97 o 
   5   5  11       38.26       34.99      9.20 o 
  -6   6  11        2.49       10.67     10.48 o 
  -5   6  11        3.06        1.16      6.32 o 
  -4   6  11      146.76      136.99     14.87 o 
  -3   6  11       10.30       19.66      7.06 o 
  -2   6  11       24.67       31.13      9.36 o 
  -1   6  11       21.10       15.57      9.47 o 
   0   6  11      490.09      428.47     34.76 o 
   1   6  11      400.53      364.66     33.63 o 
   2   6  11        3.69        1.43      7.34 o 
   3   6  11       32.52       27.45     10.72 o 
   4   6  11        4.48        9.67      6.87 o 
  -5   7  11       47.44       57.66     16.00 o 
  -4   7  11        0.02       10.33      9.90 o 
  -3   7  11       92.98      109.28     22.20 o 
  -2   7  11        8.62        6.74      9.93 o 
  -1   7  11      411.21      383.05     33.10 o 
   0   7  11       10.85        4.13      7.57 o 
   1   7  11      456.54      480.49     41.04 o 
   2   7  11       39.80       33.45     12.01 o 
   3   7  11       51.64       67.97     16.24 o 
  -3   8  11       12.27       26.09     13.14 o 
  -2   8  11      103.18      154.59     26.08 o 
  -1   8  11        0.06        1.93      6.60 o 
   0   8  11      561.06      548.02     59.62 o 
   1   8  11       71.20       71.56     12.66 o 
  -2  -8  12        2.33        2.22      6.74 o 
  -1  -8  12      272.88      289.82     33.78 o 
   0  -8  12        0.01       10.38      9.42 o 
   1  -8  12       31.96       27.57     10.16 o 
   2  -8  12       29.63       27.93     11.47 o 
  -4  -7  12       17.52       19.68     11.46 o 
  -3  -7  12      419.82      400.16     29.46 o 
  -2  -7  12        9.73        5.15      8.00 o 
  -1  -7  12       37.26       33.96     12.15 o 
   0  -7  12       33.91       23.42     10.45 o 
   1  -7  12        4.25       -2.80      7.05 o 
   2  -7  12      684.66      726.96     52.38 o 
   3  -7  12       13.38       21.44     12.74 o 
   4  -7  12      285.15      367.89     39.59 o 
  -5  -6  12       26.62       25.18     11.38 o 
  -4  -6  12      122.15      129.32     22.18 o 
  -3  -6  12      141.02      147.47     14.99 o 
  -2  -6  12        8.19        4.39      6.48 o 
  -1  -6  12       50.76       46.94      8.24 o 
   0  -6  12       52.23       55.89     15.08 o 
   1  -6  12      561.22      633.88     44.72 o 
   2  -6  12      107.67      125.21     21.46 o 
   3  -6  12      109.19      132.52     22.25 o 
   4  -6  12       48.56       86.79     19.16 o 
   5  -6  12      327.16      338.01     36.89 o 
  -6  -5  12        1.72       -7.90      8.49 o 
  -5  -5  12      146.22      148.30     22.75 o 
  -4  -5  12       22.04       17.49      8.97 o 
  -3  -5  12        0.55       -0.24      5.09 o 
  -2  -5  12        0.03       -2.42      6.50 o 
  -1  -5  12        1.26       -9.02      5.72 o 
   0  -5  12       50.50       44.14      7.16 o 
   1  -5  12      116.25      112.11     18.69 o 
   2  -5  12       47.01       45.58     13.02 o 
   3  -5  12       24.02       10.52      8.18 o 
   4  -5  12       41.25       52.25     15.04 o 
   5  -5  12       17.12       31.10      8.25 o 
   6  -5  12       11.53       16.10     10.14 o 
  -7  -4  12       14.78        7.44      6.45 o 
  -6  -4  12        5.44       -2.10      7.09 o 
  -5  -4  12       14.84       18.98      9.58 o 
  -4  -4  12      219.48      186.80     22.39 o 
  -3  -4  12       18.64       20.33      6.56 o 
  -2  -4  12       77.61       54.49      8.34 o 
  -1  -4  12      126.23      110.07     10.94 o 
   0  -4  12     1684.91     1686.30     39.39 o 
   1  -4  12     2201.87     2195.31     42.28 o 
   2  -4  12      835.15      829.51     46.95 o 
   3  -4  12      351.71      307.43     29.66 o 
   4  -4  12      513.16      502.95     26.29 o 
   5  -4  12      257.34      307.31     21.80 o 
   6  -4  12        9.16       14.24      7.12 o 
   7  -4  12       18.15       29.81      7.04 o 
  -7  -3  12       10.35       15.11      9.98 o 
  -6  -3  12       81.14       61.88     16.21 o 
  -5  -3  12      226.48      258.33     26.48 o 
  -4  -3  12       63.45       58.08      7.85 o 
  -3  -3  12        7.90        7.78      5.98 o 
  -2  -3  12      496.71      476.22     17.06 o 
  -1  -3  12       43.88       39.50      6.93 o 
   0  -3  12     1118.75     1119.20     31.28 o 
   1  -3  12       34.46       37.37      6.44 o 
   2  -3  12     2301.19     2265.19     41.59 o 
   3  -3  12      784.91      753.11     44.21 o 
   4  -3  12       90.42      116.97     12.08 o 
   5  -3  12      180.16      210.36     17.36 o 
   6  -3  12      247.75      283.08     20.96 o 
   7  -3  12       69.47       59.41     10.98 o 
  -7  -2  12        4.49        9.71      7.19 o 
  -6  -2  12       18.80       21.67     10.96 o 
  -5  -2  12      450.87      466.98     34.04 o 
  -4  -2  12     1197.39     1180.29     26.25 o 
  -3  -2  12       24.73       29.57      4.46 o 
  -2  -2  12      980.11      950.68     21.84 o 
  -1  -2  12     2609.47     2654.73     34.26 o 
   0  -2  12     1942.56     1865.88     39.98 o 
   1  -2  12       35.83       30.27      5.63 o 
   2  -2  12       46.47       45.58      5.27 o 
   3  -2  12      961.61      688.63    172.01 o 
   4  -2  12      158.46      148.22     12.93 o 
   5  -2  12       36.06       41.81      6.09 o 
   6  -2  12        3.39       -0.62      4.62 o 
   7  -2  12       18.62       18.16      8.07 o 
  -8  -1  12       20.15       23.07      8.45 o 
  -7  -1  12       14.80       17.38      7.26 o 
  -6  -1  12       13.93       12.66      7.93 o 
  -5  -1  12      150.06      147.81     13.97 o 
  -4  -1  12       54.22       46.31      7.48 o 
  -3  -1  12      836.03      818.57     20.63 o 
  -2  -1  12     2899.73     2911.05     35.50 o 
  -1  -1  12     2296.41     2242.11     33.40 o 
   0  -1  12       64.92       47.01      7.31 o 
   1  -1  12      180.87      160.06      4.94 o 
   2  -1  12      158.24      182.89      9.38 o 
   3  -1  12       35.23       37.68      6.41 o 
   4  -1  12     1366.31     1342.31     38.13 o 
   5  -1  12        6.30       14.54      4.17 o 
   6  -1  12       15.55       13.75      3.62 o 
   7  -1  12        2.13        5.07      4.89 o 
  -8   0  12        0.16       -2.69      6.84 o 
  -7   0  12        0.23       -3.58      5.76 o 
  -6   0  12      253.39      209.81     14.75 o 
  -5   0  12      182.92      180.61     12.39 o 
  -4   0  12      513.87      498.88     18.25 o 
  -3   0  12       29.82       26.06      5.04 o 
  -2   0  12      467.23      492.83     20.90 o 
  -1   0  12     1346.37     1269.96     40.76 o 
   0   0  12      135.25      144.57     11.77 o 
   1   0  12     1132.94     1065.75     31.13 o 
   2   0  12       39.79       37.37      4.52 o 
   3   0  12      916.74      866.43     29.19 o 
   4   0  12       28.67       28.71      5.32 o 
   5   0  12       15.04       18.12      4.62 o 
   6   0  12      852.08      808.66     33.77 o 
   7   0  12       14.48        2.56      7.38 o 
  -8   1  12       89.71       62.30     11.96 o 
  -7   1  12       60.91       50.65     10.25 o 
  -6   1  12       10.32        4.25      5.03 o 
  -5   1  12       52.83       49.99     11.20 o 
  -4   1  12      281.72      309.65     18.37 o 
  -3   1  12       41.44       41.43      8.26 o 
  -2   1  12      417.99      417.33     16.37 o 
  -1   1  12       56.94       52.93      4.09 o 
   0   1  12      549.82      524.49     32.55 o 
   1   1  12      249.82      245.11     10.72 o 
   2   1  12        2.67        4.95      3.67 o 
   3   1  12       11.12       10.12      3.10 o 
   4   1  12      629.10      619.50     25.18 o 
   5   1  12        5.65        3.08      3.77 o 
   6   1  12       53.11       52.42      7.65 o 
   7   1  12       63.78       72.20      9.25 o 
  -8   2  12       36.21       24.29      9.33 o 
  -7   2  12       11.82       18.52      7.84 o 
  -6   2  12      437.79      470.03     26.87 o 
  -5   2  12       77.96       64.25      9.90 o 
  -4   2  12       47.42       57.03      8.55 o 
  -3   2  12        7.10        4.68      4.30 o 
  -2   2  12      874.54      861.54     56.24 o 
  -1   2  12      565.44      568.68     35.37 o 
   0   2  12      101.72      135.04     18.07 o 
   1   2  12      919.69      960.20     24.26 o 
   2   2  12     2038.73     2044.14     39.26 o 
   3   2  12       43.17       43.68      7.81 o 
   4   2  12     1703.69     1698.14     34.20 o 
   5   2  12       43.38       56.29      7.39 o 
   6   2  12        3.30       -6.49      4.94 o 
   7   2  12       29.26       29.52      8.15 o 
  -7   3  12       69.51       55.70     10.72 o 
  -6   3  12      110.87      104.13     13.61 o 
  -5   3  12       63.46       51.43     14.39 o 
  -4   3  12       59.02       58.04     10.33 o 
  -3   3  12      187.14      188.75     22.72 o 
  -2   3  12        5.16        5.44     10.47 o 
  -1   3  12      904.93      832.79     44.27 o 
   0   3  12      230.77      248.65     24.98 o 
   1   3  12       21.31       21.60      7.98 o 
   2   3  12      399.70      375.36     19.04 o 
   3   3  12      139.33      151.99     12.97 o 
   4   3  12      175.96      140.25     19.16 o 
   5   3  12       19.10       18.17      6.21 o 
   6   3  12        3.05       10.00      5.70 o 
  -7   4  12        4.12        7.07      6.19 o 
  -6   4  12      310.93      317.05     22.93 o 
  -5   4  12        1.55       10.62      5.07 o 
  -4   4  12      500.99      482.97     36.75 o 
  -3   4  12       63.87       66.73     14.53 o 
  -2   4  12       27.34       28.06     11.05 o 
  -1   4  12      156.26      134.13     13.75 o 
   0   4  12     1203.58     1096.15     37.05 o 
   1   4  12       38.35       27.68     10.29 o 
   2   4  12      481.16      535.34     24.86 o 
   3   4  12      259.96      262.13     18.38 o 
   4   4  12      372.09      382.69     24.28 o 
   5   4  12        9.44        2.33      7.18 o 
   6   4  12        0.07       -4.76      8.86 o 
  -7   5  12       12.93       18.69     10.98 o 
  -6   5  12        1.40        5.80      5.55 o 
  -5   5  12        1.65        6.61      4.34 o 
  -4   5  12        6.14        6.68      9.31 o 
  -3   5  12       18.83       16.13      6.06 o 
  -2   5  12     1251.54     1109.59     37.63 o 
  -1   5  12       41.39       31.63      7.14 o 
   0   5  12      373.31      310.87     28.76 o 
   1   5  12        0.00       -5.76      7.96 o 
   2   5  12      232.47      227.27     19.76 o 
   3   5  12       83.36       97.93     12.55 o 
   4   5  12        6.22        8.09      4.97 o 
   5   5  12        7.25        5.79      7.89 o 
  -6   6  12       21.29        7.05      7.81 o 
  -5   6  12        0.02       -0.30      5.91 o 
  -4   6  12      160.36      136.42     15.15 o 
  -3   6  12      103.56      121.66     19.80 o 
  -2   6  12       86.28       88.00     11.46 o 
  -1   6  12      102.62       87.41     15.97 o 
   0   6  12      393.81      277.05     29.38 o 
   1   6  12      771.55      729.43     48.24 o 
   2   6  12      394.40      400.64     37.68 o 
   3   6  12        9.78        9.54      6.68 o 
   4   6  12        0.09        3.45      9.01 o 
  -5   7  12        0.26       -1.95      7.42 o 
  -4   7  12       37.57       46.88     15.07 o 
  -3   7  12        0.97       10.16      7.46 o 
  -2   7  12       63.68       57.24     20.92 o 
  -1   7  12       32.42       29.33     11.59 o 
   0   7  12        9.43      -10.04      9.20 o 
   1   7  12        0.81        6.73      7.37 o 
   2   7  12       33.62       22.96     12.28 o 
   3   7  12       63.59       55.92     11.93 o 
  -2   8  12        7.25       10.38      8.27 o 
  -1   8  12        2.66       14.65     11.60 o 
   0   8  12       16.51        7.23      9.24 o 
   1   8  12       11.73        5.75      7.33 o 
  -1  -8  13       53.35       55.92     16.05 o 
   0  -8  13       11.59       13.94      8.48 o 
   1  -8  13       55.43       63.27     17.04 o 
   2  -8  13        0.47       17.29     10.35 o 
  -3  -7  13       43.58       33.45     14.14 o 
  -2  -7  13      135.07      133.57     21.84 o 
  -1  -7  13        1.22       10.50      8.96 o 
   0  -7  13       43.94       24.62     11.25 o 
   1  -7  13       23.93       10.30      9.38 o 
   2  -7  13       25.29       63.98     17.61 o 
   3  -7  13      235.03      286.86     34.91 o 
   4  -7  13        4.53       29.59     11.45 o 
  -5  -6  13       23.78       13.26      8.08 o 
  -4  -6  13       56.58       72.45     17.19 o 
  -3  -6  13      339.54      358.93     23.07 o 
  -2  -6  13       20.50       26.88     10.92 o 
  -1  -6  13       37.19       43.54      8.40 o 
   0  -6  13       36.11       11.08      9.72 o 
   1  -6  13      101.52       83.28     17.95 o 
   2  -6  13      131.47      160.32     23.83 o 
   3  -6  13      135.70      141.15     23.67 o 
   4  -6  13      227.47      252.03     31.29 o 
   5  -6  13       44.96       78.56     12.78 o 
  -6  -5  13       30.99       14.32     10.74 o 
  -5  -5  13       10.82       11.56      8.58 o 
  -4  -5  13       62.82       63.78     16.22 o 
  -3  -5  13      108.41      108.65     12.00 o 
  -2  -5  13      322.52      325.16     16.48 o 
  -1  -5  13        0.20        0.35      3.85 o 
   0  -5  13      275.49      286.98     17.54 o 
   1  -5  13      487.98      485.92     37.45 o 
   2  -5  13      307.86      323.47     32.42 o 
   3  -5  13      247.50      292.12     31.65 o 
   4  -5  13       68.38       38.83     13.33 o 
   5  -5  13       94.27      111.69     17.93 o 
   6  -5  13       27.89       28.49      8.85 o 
  -6  -4  13        7.13       -7.08      6.80 o 
  -5  -4  13       78.73       69.89     15.13 o 
  -4  -4  13        0.47        3.16      6.74 o 
  -3  -4  13      498.13      486.26     23.07 o 
  -2  -4  13      333.42      327.56     15.41 o 
  -1  -4  13        0.28        3.44      7.46 o 
   0  -4  13       93.76       80.01      9.18 o 
   1  -4  13       13.75       20.06      5.54 o 
   2  -4  13      261.71      234.14     26.26 o 
   3  -4  13      578.92      635.07     43.48 o 
   4  -4  13      126.78      116.78     13.59 o 
   5  -4  13       33.82       25.33     13.23 o 
   6  -4  13       13.80       -5.09      7.02 o 
  -7  -3  13        0.06        8.82      9.49 o 
  -6  -3  13       17.39       50.75     15.13 o 
  -5  -3  13        0.06       -1.50      5.88 o 
  -4  -3  13       99.14      113.83      9.33 o 
  -3  -3  13      216.70      219.91     12.32 o 
  -2  -3  13      486.10      501.36     19.37 o 
  -1  -3  13       44.64       44.83      7.44 o 
   0  -3  13     3542.03     3563.40    109.25 o 
   1  -3  13     1470.09     1519.55     37.12 o 
   2  -3  13     1358.34     1381.14     34.41 o 
   3  -3  13       58.78       55.10     12.76 o 
   4  -3  13        0.21        2.53      4.99 o 
   5  -3  13      264.76      241.78     18.75 o 
   6  -3  13       73.57       92.34     12.40 o 
   7  -3  13       17.25        9.00      6.81 o 
  -7  -2  13        0.07       15.19      7.99 o 
  -6  -2  13        9.48        8.76      8.42 o 
  -5  -2  13        2.43        0.26      5.49 o 
  -4  -2  13      139.68      144.51      9.93 o 
  -3  -2  13       25.82       18.02      3.93 o 
  -2  -2  13       16.82       14.01      3.99 o 
  -1  -2  13      391.95      371.18     10.44 o 
   0  -2  13      191.40      174.75     13.27 o 
   1  -2  13        9.38       11.00      5.41 o 
   2  -2  13     1663.76     1638.66     35.31 o 
   3  -2  13        4.52        3.36      3.21 o 
   4  -2  13        5.35        4.87      5.28 o 
   5  -2  13       10.87       19.44      4.34 o 
   6  -2  13      202.98      205.34     17.46 o 
   7  -2  13        6.45        9.84     10.30 o 
  -8  -1  13        0.48        6.71      6.16 o 
  -7  -1  13        0.62        2.49      5.61 o 
  -6  -1  13      141.31      123.84     14.64 o 
  -5  -1  13      201.54      215.04     17.46 o 
  -4  -1  13        3.81        6.82      5.37 o 
  -3  -1  13      276.20      266.30     12.29 o 
  -2  -1  13     2016.51     2090.46     30.30 o 
  -1  -1  13       37.35       29.41      2.47 o 
   0  -1  13        1.94       -1.35      7.23 o 
   1  -1  13     1816.72     1812.31     41.10 o 
   2  -1  13     1091.94      977.91     33.82 o 
   3  -1  13      113.10      117.12      9.97 o 
   4  -1  13      213.67      226.89     16.89 o 
   5  -1  13      321.23      308.93     20.85 o 
   6  -1  13       10.92        1.53      4.79 o 
   7  -1  13       22.71       21.50     10.73 o 
  -8   0  13        3.25        7.75     10.49 o 
  -7   0  13       13.35       26.47      8.00 o 
  -6   0  13       54.59       61.71     10.91 o 
  -5   0  13        8.28       12.63      4.94 o 
  -4   0  13       37.45       40.93      6.24 o 
  -3   0  13        0.12        3.54      3.98 o 
  -2   0  13      679.82      673.75     29.74 o 
  -1   0  13       55.83       48.54      7.56 o 
   0   0  13        2.74       -1.39      4.62 o 
   1   0  13        1.57       14.50      5.14 o 
   2   0  13      872.08      892.67     30.18 o 
   3   0  13        0.09        7.72      7.95 o 
   4   0  13      537.07      540.07     31.90 o 
   5   0  13        9.16        8.81      4.74 o 
   6   0  13      209.80      253.79     15.82 o 
   7   0  13        7.49       -5.79      9.29 o 
  -8   1  13       30.63       31.57      9.49 o 
  -7   1  13        0.99        1.25     12.74 o 
  -6   1  13       98.98      104.54     13.12 o 
  -5   1  13        3.80        5.30      5.86 o 
  -4   1  13      268.17      264.55     25.71 o 
  -3   1  13      280.97      258.26     15.34 o 
  -2   1  13     4941.17     4935.49     55.47 o 
  -1   1  13        2.17        0.89      0.99 o 
   0   1  13      354.21      375.03     28.93 o 
   1   1  13      214.18      174.93     14.99 o 
   2   1  13      240.35      243.12     10.87 o 
   3   1  13       29.43       16.64      4.05 o 
   4   1  13       53.28       56.35      8.24 o 
   5   1  13        7.42        8.82      4.13 o 
   6   1  13       23.56       23.24      5.68 o 
   7   1  13        5.88       11.65      4.72 o 
  -8   2  13       28.65       24.84      8.24 o 
  -7   2  13       29.79        7.41      6.23 o 
  -6   2  13       33.81       24.80     11.76 o 
  -5   2  13       62.18       65.02     10.33 o 
  -4   2  13      403.31      401.40     21.79 o 
  -3   2  13      480.74      513.23     22.35 o 
  -2   2  13      112.39      110.70     13.94 o 
  -1   2  13     1461.12     1393.76     57.84 o 
   0   2  13        9.33       15.78      9.37 o 
   1   2  13       64.82       79.87      7.29 o 
   2   2  13      586.28      586.59     20.97 o 
   3   2  13        8.37        6.42      3.59 o 
   4   2  13      571.33      556.34     19.89 o 
   5   2  13      297.24      299.11     16.15 o 
   6   2  13      337.89      346.71     26.91 o 
   7   2  13        0.02       -0.75      8.48 o 
  -7   3  13       38.17       41.62      9.97 o 
  -6   3  13        9.54       13.18      5.54 o 
  -5   3  13       43.13       39.72      9.73 o 
  -4   3  13      298.94      279.97     18.75 o 
  -3   3  13       21.57       18.09     12.19 o 
  -2   3  13     1354.26     1298.47     57.87 o 
  -1   3  13      290.54      286.30     27.66 o 
   0   3  13      172.67      168.85     21.25 o 
   1   3  13       54.36       57.15      6.57 o 
   2   3  13     2890.60     2766.57     51.30 o 
   3   3  13        0.03        0.44      4.30 o 
   4   3  13      350.46      358.15     34.97 o 
   5   3  13       40.78       41.42      8.89 o 
   6   3  13       15.07        9.58      6.00 o 
  -7   4  13       29.94       30.73      9.57 o 
  -6   4  13        4.85       10.83     12.98 o 
  -5   4  13      147.41      162.27     14.29 o 
  -4   4  13       16.10       17.98      6.89 o 
  -3   4  13       58.66       60.84     15.21 o 
  -2   4  13       13.66        6.56      8.89 o 
  -1   4  13       26.06       13.97     10.86 o 
   0   4  13      999.74      948.03     52.98 o 
   1   4  13      107.63      105.12     17.69 o 
   2   4  13     1595.63     1583.61     42.88 o 
   3   4  13      194.37      177.80     15.51 o 
   4   4  13      112.79      112.18     13.09 o 
   5   4  13       26.37       31.39      7.63 o 
   6   4  13       24.57       14.05      7.21 o 
  -6   5  13        3.51       11.69     12.46 o 
  -5   5  13        1.61        9.62      5.15 o 
  -4   5  13        7.70       20.72     10.20 o 
  -3   5  13       23.71       34.54      8.20 o 
  -2   5  13      623.73      584.34     28.27 o 
  -1   5  13       45.47       30.88      8.15 o 
   0   5  13       43.22       32.76     10.81 o 
   1   5  13       66.95       50.31     13.14 o 
   2   5  13      689.03      707.73     40.96 o 
   3   5  13      271.26      253.68     22.08 o 
   4   5  13        4.00        2.71      5.56 o 
   5   5  13        1.19        9.34      5.13 o 
  -5   6  13        9.45        6.56      8.64 o 
  -4   6  13        4.28       10.11      5.69 o 
  -3   6  13        7.45       17.98      6.51 o 
  -2   6  13       44.11       50.27     10.24 o 
  -1   6  13       45.91       40.34     13.05 o 
   0   6  13      334.95      325.89     31.93 o 
   1   6  13       12.28       -2.50      7.69 o 
   2   6  13       46.08       46.72     19.92 o 
   3   6  13       18.13       30.58      9.03 o 
   4   6  13       33.90       64.87     11.86 o 
  -4   7  13       16.43       24.04     13.23 o 
  -3   7  13      372.08      349.71     25.26 o 
  -2   7  13      305.88      293.07     29.62 o 
  -1   7  13        8.93       26.68     10.85 o 
   0   7  13      166.31      146.85     23.24 o 
   1   7  13       48.87       57.38     15.40 o 
   2   7  13        6.82       61.40     16.74 o 
  -1   8  13       20.18       15.49     11.13 o 
   0  -8  14        1.39       13.06     11.85 o 
  -3  -7  14        7.80       16.88     10.74 o 
  -2  -7  14      139.10      133.08     21.96 o 
  -1  -7  14       23.79        7.76      7.33 o 
   0  -7  14       27.89       10.27      7.36 o 
   1  -7  14       70.84       83.24     19.11 o 
   2  -7  14       34.89       51.62     16.76 o 
   3  -7  14       97.33      108.25     22.71 o 
  -4  -6  14       82.87       99.92     20.50 o 
  -3  -6  14       21.31       21.71      6.88 o 
  -2  -6  14        3.53        0.93      4.49 o 
  -1  -6  14       89.68       95.59     18.59 o 
   0  -6  14      839.24      782.34     50.71 o 
   1  -6  14       44.80       34.16     12.83 o 
   2  -6  14       80.24      121.08     21.77 o 
   3  -6  14       62.23      102.47     21.66 o 
   4  -6  14        2.67        8.50      8.63 o 
   5  -6  14        7.70       41.51     13.47 o 
  -5  -5  14        0.40       27.33     12.60 o 
  -4  -5  14        0.97       -1.32      6.50 o 
  -3  -5  14      234.49      231.32     14.76 o 
  -2  -5  14      111.58      118.38     13.02 o 
  -1  -5  14       71.00       71.72     10.04 o 
   0  -5  14      106.92      113.04     11.39 o 
   1  -5  14      312.14      331.07     32.14 o 
   2  -5  14       48.92       50.90     13.59 o 
   3  -5  14      163.58      199.43     26.19 o 
   4  -5  14       14.57       26.40     16.12 o 
   5  -5  14        5.63        3.96      8.91 o 
  -6  -4  14        0.96       10.59      7.78 o 
  -5  -4  14       30.08       17.88     10.62 o 
  -4  -4  14       75.06       83.08     14.61 o 
  -3  -4  14       33.29       39.38      9.81 o 
  -2  -4  14      294.38      293.88     15.14 o 
  -1  -4  14      782.10      782.91     30.19 o 
   0  -4  14      881.09      827.02     29.68 o 
   1  -4  14     3060.29     2984.69     53.79 o 
   2  -4  14        9.13        2.70      8.37 o 
   3  -4  14       31.52       30.39     12.04 o 
   4  -4  14        1.36        5.60      6.49 o 
   5  -4  14      308.38      272.95     32.05 o 
   6  -4  14      134.74      144.94     24.10 o 
  -7  -3  14       21.60       23.82      9.06 o 
  -6  -3  14       20.89        8.90      6.81 o 
  -5  -3  14       86.26       69.60     10.95 o 
  -4  -3  14       61.02       69.10      9.91 o 
  -3  -3  14      321.51      326.12     15.34 o 
  -2  -3  14      396.93      407.43     16.37 o 
  -1  -3  14      146.41      142.02      9.74 o 
   0  -3  14      384.64      359.48     19.46 o 
   1  -3  14     1011.60     1003.89     31.68 o 
   2  -3  14      158.79      122.10     13.74 o 
   3  -3  14      337.64      356.24     33.14 o 
   4  -3  14      911.79      876.07     67.99 o 
   5  -3  14       65.09       36.74      7.56 o 
   6  -3  14      207.70      205.19     27.30 o 
  -7  -2  14        9.35       26.14      9.10 o 
  -6  -2  14        6.07        3.10      5.25 o 
  -5  -2  14       29.04       46.09      8.94 o 
  -4  -2  14      540.10      519.87     18.79 o 
  -3  -2  14       94.08       85.56      7.85 o 
  -2  -2  14       25.57       25.51      6.68 o 
  -1  -2  14        7.88        7.24      2.27 o 
   0  -2  14      133.52      122.82     11.60 o 
   1  -2  14      244.51      260.90     11.15 o 
   2  -2  14      424.98      415.65     14.40 o 
   3  -2  14      433.72      343.94     31.70 o 
   4  -2  14      151.73      148.16     21.47 o 
   5  -2  14      198.92      221.80     13.84 o 
   6  -2  14       87.85      103.32     19.11 o 
   7  -2  14        0.21       -7.10      7.75 o 
  -7  -1  14        0.05        9.17      6.17 o 
  -6  -1  14        4.86       -1.21      4.75 o 
  -5  -1  14      372.97      409.17     23.81 o 
  -4  -1  14       24.75       20.77      6.43 o 
  -3  -1  14       76.23       75.03      6.98 o 
  -2  -1  14      114.26      103.99      6.23 o 
  -1  -1  14       32.81       28.57      3.48 o 
   0  -1  14        9.89       14.34      5.54 o 
   1  -1  14      142.04      150.85     12.94 o 
   2  -1  14      158.36      152.82      9.50 o 
   3  -1  14      696.88      673.56     40.59 o 
   4  -1  14      541.23      600.02     27.92 o 
   5  -1  14      430.90      381.68     19.30 o 
   6  -1  14        2.16      -11.16      5.82 o 
   7  -1  14        0.39        7.98      8.32 o 
  -7   0  14       19.53       10.31      6.69 o 
  -6   0  14        4.07       -0.20      7.17 o 
  -5   0  14        1.76        2.52     12.23 o 
  -4   0  14     1243.58     1262.96     36.43 o 
  -3   0  14      122.56      109.89     18.00 o 
  -2   0  14      234.20      271.29     17.21 o 
  -1   0  14      349.90      386.33     23.88 o 
   0   0  14     1783.97     1823.49     43.53 o 
   1   0  14      623.42      629.02     26.25 o 
   2   0  14       31.06       26.01      8.99 o 
   3   0  14     1303.80     1312.29     57.66 o 
   4   0  14      215.66      232.05     17.87 o 
   5   0  14       19.46       24.29      6.87 o 
   6   0  14        9.60        6.83      4.52 o 
   7   0  14        0.01        0.39      6.96 o 
  -7   1  14       22.72       23.07      7.18 o 
  -6   1  14       62.65       62.18     11.25 o 
  -5   1  14       33.54       39.18      8.56 o 
  -4   1  14        0.20        4.43      5.89 o 
  -3   1  14      172.40      157.12     12.28 o 
  -2   1  14      136.04      133.22     12.24 o 
  -1   1  14      135.37      121.94     13.42 o 
   0   1  14        0.37        5.17      6.96 o 
   1   1  14      112.41       98.14     14.55 o 
   2   1  14     1065.96      989.48     35.13 o 
   3   1  14      288.50      258.30     13.02 o 
   4   1  14      208.76      204.84     15.11 o 
   5   1  14        2.51        4.68      3.44 o 
   6   1  14       43.81       63.47     10.42 o 
   7   1  14       36.85       41.23     12.81 o 
  -7   2  14       15.33       25.48      7.35 o 
  -6   2  14       16.97        6.71      6.59 o 
  -5   2  14       66.27       53.46      9.55 o 
  -4   2  14      292.00      290.03     29.70 o 
  -3   2  14       22.71       24.41      6.64 o 
  -2   2  14      332.87      299.10     15.53 o 
  -1   2  14      933.63      966.74     49.46 o 
   0   2  14     2326.10     2257.48     74.71 o 
   1   2  14     1302.65     1214.82     47.20 o 
   2   2  14     1279.04     1216.38     55.45 o 
   3   2  14        3.47       -1.79      3.25 o 
   4   2  14       90.18       67.34      7.42 o 
   5   2  14        0.64       -5.22      6.63 o 
   6   2  14       44.87       35.37     12.03 o 
  -7   3  14       16.64       35.36      9.47 o 
  -6   3  14        6.11        7.18      5.86 o 
  -5   3  14       96.49       91.43     12.11 o 
  -4   3  14       15.70       10.43     10.07 o 
  -3   3  14        4.02       24.07      9.42 o 
  -2   3  14       35.70       26.94     12.32 o 
  -1   3  14      695.20      722.58     44.17 o 
   0   3  14       89.92       83.24     16.14 o 
   1   3  14      125.22      131.76      9.56 o 
   2   3  14     1663.82     1669.99     59.37 o 
   3   3  14       28.34       26.87      6.40 o 
   4   3  14      479.94      441.24     24.03 o 
   5   3  14      160.39      167.43     24.90 o 
   6   3  14       15.29       19.24     11.20 o 
  -7   4  14        0.41       -0.93      6.51 o 
  -6   4  14        2.48        0.91      6.06 o 
  -5   4  14      201.18      199.11     18.02 o 
  -4   4  14       63.71       67.36     10.49 o 
  -3   4  14      213.02      214.63     26.05 o 
  -2   4  14        6.41        4.90      8.23 o 
  -1   4  14        7.44       18.35     10.67 o 
   0   4  14      104.77      110.28     13.54 o 
   1   4  14      224.10      196.22     24.17 o 
   2   4  14      185.71      179.94     14.89 o 
   3   4  14       45.52       35.29      7.63 o 
   4   4  14       77.12       84.87     11.36 o 
   5   4  14        0.00       14.02      8.99 o 
  -6   5  14       10.61        8.35      7.85 o 
  -5   5  14       28.01       27.03     10.61 o 
  -4   5  14        5.96        1.59      9.94 o 
  -3   5  14      126.39      124.19     21.19 o 
  -2   5  14       15.21       21.67      7.00 o 
  -1   5  14      132.83      111.40     23.93 o 
   0   5  14      209.73      187.09     24.00 o 
   1   5  14       66.68       55.52     14.43 o 
   2   5  14       74.54       93.09     12.07 o 
   3   5  14       97.02       92.85     12.33 o 
   4   5  14      245.34      285.46     34.77 o 
   5   5  14       36.78       50.82     16.76 o 
  -5   6  14       14.48        2.60      4.71 o 
  -4   6  14       45.05       38.62      9.88 o 
  -3   6  14        3.01       -5.27      6.01 o 
  -2   6  14      228.94      186.16     17.14 o 
  -1   6  14      212.23      174.44     23.99 o 
   0   6  14       13.05       12.80      7.46 o 
   1   6  14        1.88        6.17      7.11 o 
   2   6  14       16.98       15.51      5.96 o 
   3   6  14      279.88      309.33     36.20 o 
  -4   7  14        1.67        0.80      7.70 o 
  -3   7  14      337.81      313.99     24.37 o 
  -2   7  14        0.03        6.87      9.03 o 
  -1   7  14      169.89      139.82     22.29 o 
   0   7  14        5.01       -2.92      6.41 o 
   1   7  14       82.05      111.71     22.01 o 
   2   7  14       69.54       60.35     17.24 o 
  -3  -7  15        6.04        8.99     27.24 o 
  -2  -7  15        0.88       12.67      8.56 o 
  -1  -7  15       20.31       53.31     15.45 o 
   0  -7  15      598.12      604.95     48.31 o 
   1  -7  15       61.28       89.88     20.46 o 
   2  -7  15       93.61       79.06     20.53 o 
   3  -7  15       60.91       51.67     16.56 o 
  -4  -6  15       69.53       71.59     16.73 o 
  -3  -6  15       26.19       21.51     11.91 o 
  -2  -6  15      235.89      225.61     15.10 o 
  -1  -6  15      222.45      204.37     26.45 o 
   0  -6  15        2.14       -2.31      7.20 o 
   1  -6  15        6.14      -10.88     10.13 o 
   2  -6  15        8.25       12.82     12.43 o 
   3  -6  15      304.35      304.96     35.20 o 
   4  -6  15       52.84       45.08     15.82 o 
  -5  -5  15        9.13       30.64     12.11 o 
  -4  -5  15      243.24      275.73     21.05 o 
  -3  -5  15       65.23       66.62      8.43 o 
  -2  -5  15       18.44        8.00      4.85 o 
  -1  -5  15       89.04      112.42     12.66 o 
   0  -5  15       36.87       21.81      5.99 o 
   1  -5  15        8.67        7.68      7.39 o 
   2  -5  15        2.67        1.96      7.46 o 
   3  -5  15        0.01        4.95      9.64 o 
   4  -5  15       23.47       18.18      8.41 o 
   5  -5  15        0.29       15.63     12.29 o 
  -6  -4  15        3.06       -0.84      5.23 o 
  -5  -4  15      124.77      123.27     14.58 o 
  -4  -4  15       34.70       27.28      7.13 o 
  -3  -4  15        0.22        3.11      5.79 o 
  -2  -4  15        4.95        5.08      4.28 o 
  -1  -4  15     3454.03     3469.12    145.81 o 
   0  -4  15      475.41      477.45     23.38 o 
   1  -4  15       39.32       35.87     10.34 o 
   2  -4  15       30.52       52.71     15.15 o 
   3  -4  15       79.19       77.29     16.53 o 
   4  -4  15      477.36      526.38     43.57 o 
   5  -4  15       80.79       64.93     17.25 o 
   6  -4  15       32.79       44.35     15.31 o 
  -6  -3  15       38.80       35.65      8.15 o 
  -5  -3  15       23.08       52.17     10.06 o 
  -4  -3  15        4.28        6.03     10.40 o 
  -3  -3  15      216.83      233.06     13.79 o 
  -2  -3  15      321.31      324.57     14.93 o 
  -1  -3  15       71.38       73.77      7.30 o 
   0  -3  15       94.79       86.03     10.51 o 
   1  -3  15      334.42      332.40     29.63 o 
   2  -3  15      969.16      926.84     23.07 o 
   3  -3  15       21.92       26.31     11.35 o 
   4  -3  15      358.93      333.41     33.68 o 
   5  -3  15       30.60       26.90     11.61 o 
   6  -3  15       10.14        5.67     10.02 o 
  -7  -2  15       27.61       27.81      9.42 o 
  -6  -2  15      158.28      164.87     16.98 o 
  -5  -2  15       84.21       86.11     11.53 o 
  -4  -2  15      393.13      409.56     17.05 o 
  -3  -2  15      251.28      241.44     12.72 o 
  -2  -2  15       10.61       16.69      4.82 o 
  -1  -2  15      143.97      146.44     17.95 o 
   0  -2  15       14.48       11.93      2.80 o 
   1  -2  15      412.89      433.04     12.72 o 
   2  -2  15      154.17      145.86     13.35 o 
   3  -2  15       40.28       37.16     11.08 o 
   4  -2  15      255.73      272.02     30.30 o 
   5  -2  15        1.42       -6.06      6.63 o 
   6  -2  15       13.78       10.55      7.08 o 
  -7  -1  15        0.07        2.99      5.58 o 
  -6  -1  15      151.16      199.92     18.49 o 
  -5  -1  15        9.34        6.60      9.60 o 
  -4  -1  15      285.21      324.07     21.52 o 
  -3  -1  15       85.92       98.00      7.95 o 
  -2  -1  15      156.99      158.69      8.63 o 
  -1  -1  15       17.80       18.44      6.67 o 
   0  -1  15     1533.89     1534.25     41.37 o 
   1  -1  15        5.72       21.47      7.19 o 
   2  -1  15      402.00      395.41     21.40 o 
   3  -1  15      364.25      343.12     31.35 o 
   4  -1  15      456.28      471.84     31.34 o 
   5  -1  15       13.49        6.16      5.19 o 
   6  -1  15       62.61       56.94     11.28 o 
  -7   0  15       50.04       53.10     16.97 o 
  -6   0  15       63.68       80.85     19.05 o 
  -5   0  15       14.35       16.77     11.11 o 
  -4   0  15      962.12     1009.07     55.25 o 
  -3   0  15      223.18      227.37     26.07 o 
  -2   0  15        0.68        4.96      5.68 o 
  -1   0  15      442.91      445.07     29.32 o 
   0   0  15       77.60       82.94     16.51 o 
   1   0  15        2.95        3.51      5.77 o 
   2   0  15      370.61      349.79     20.88 o 
   3   0  15        9.40       18.79     11.12 o 
   4   0  15      284.82      262.95     22.14 o 
   5   0  15        4.57       18.75      6.47 o 
   6   0  15        0.72       -2.87      4.40 o 
  -7   1  15        0.48        0.49     10.92 o 
  -6   1  15       67.15       74.53     11.59 o 
  -5   1  15      106.74      134.33     13.98 o 
  -4   1  15       98.31       94.99     11.06 o 
  -3   1  15       22.30       23.72      5.38 o 
  -2   1  15     1909.03     1878.05     55.90 o 
  -1   1  15       89.74      122.88     18.60 o 
   0   1  15      519.29      490.96     35.21 o 
   1   1  15      162.11      175.50     21.49 o 
   2   1  15       75.32       65.97     14.23 o 
   3   1  15      148.20      158.39     21.68 o 
   4   1  15       18.23       13.18     10.19 o 
   5   1  15      176.42      180.61     16.27 o 
   6   1  15        0.09       -3.76      4.83 o 
  -7   2  15       11.44       28.54      8.68 o 
  -6   2  15       48.55       63.66     13.55 o 
  -5   2  15        7.27       11.56      5.59 o 
  -4   2  15      290.00      281.02     18.42 o 
  -3   2  15      213.66      212.94     14.71 o 
  -2   2  15      289.64      300.17     15.46 o 
  -1   2  15      402.97      454.57     16.48 o 
   0   2  15     3903.00     3931.42    103.11 o 
   1   2  15        0.74       14.86     12.38 o 
   2   2  15      404.99      424.20     36.35 o 
   3   2  15       45.92       65.24     14.62 o 
   4   2  15      195.17      156.25     23.23 o 
   5   2  15       59.54       60.08     15.48 o 
   6   2  15       82.94       70.53     16.69 o 
  -7   3  15        0.06       -0.52     18.72 o 
  -6   3  15      197.12      175.07     17.58 o 
  -5   3  15       12.76       21.86      7.48 o 
  -4   3  15        2.45        4.27      5.12 o 
  -3   3  15      359.08      356.85     20.21 o 
  -2   3  15     1062.56     1065.26     56.39 o 
  -1   3  15       46.22       42.65     14.18 o 
   0   3  15      231.40      244.88     28.26 o 
   1   3  15      249.59      231.54     19.15 o 
   2   3  15      106.00       79.00     16.83 o 
   3   3  15       91.21      107.37     19.07 o 
   4   3  15        3.79        8.82     10.74 o 
   5   3  15       61.46       27.11      9.52 o 
   6   3  15        4.06       22.67     11.68 o 
  -6   4  15      141.51      119.81     15.56 o 
  -5   4  15       14.81       13.19      6.53 o 
  -4   4  15       87.42       73.62     10.95 o 
  -3   4  15        0.00        5.91      7.59 o 
  -2   4  15      171.87      181.25     25.02 o 
  -1   4  15        6.31       -0.26      7.89 o 
   0   4  15       97.01      110.09     14.36 o 
   1   4  15      480.23      465.16     38.29 o 
   2   4  15       26.50       39.31     14.03 o 
   3   4  15       92.83      100.97     19.53 o 
   4   4  15        2.38       19.53     11.72 o 
   5   4  15        8.92       16.26     11.64 o 
  -6   5  15       12.90        6.95      7.15 o 
  -5   5  15        9.21       13.00      5.79 o 
  -4   5  15      431.03      455.71     40.57 o 
  -3   5  15       83.43       64.11     16.74 o 
  -2   5  15       11.95       11.93      6.02 o 
  -1   5  15        0.18        1.45      5.87 o 
   0   5  15        8.63        6.29      6.69 o 
   1   5  15       24.98       33.75     11.40 o 
   2   5  15       74.67       57.05     16.85 o 
   3   5  15       13.24       39.48     14.24 o 
   4   5  15      180.01      178.09     28.44 o 
  -5   6  15        4.39        4.96      4.41 o 
  -4   6  15       33.24       25.45     13.27 o 
  -3   6  15       32.08       22.57      8.10 o 
  -2   6  15      113.17       85.45     12.95 o 
  -1   6  15      362.69      313.69     28.26 o 
   0   6  15       33.83       17.54      9.85 o 
   1   6  15       28.11       47.09     14.77 o 
   2   6  15      224.37      284.17     33.54 o 
   3   6  15       29.84       11.70      9.36 o 
  -3   7  15        0.25        4.20      6.16 o 
  -2   7  15      106.52       91.75     18.02 o 
  -1   7  15       29.77       17.25      8.97 o 
   0   7  15        4.02       23.77     11.77 o 
   1   7  15       61.20       42.24     12.81 o 
  -2  -7  16       11.84       -5.62      7.87 o 
  -1  -7  16        0.56        9.35      7.01 o 
   0  -7  16       32.23       45.54     15.33 o 
   1  -7  16      324.97      306.54     36.01 o 
   2  -7  16        1.26       -2.06      7.15 o 
  -4  -6  16       25.83        4.59      7.95 o 
  -3  -6  16        9.27        7.19      8.32 o 
  -2  -6  16       45.63       61.97     10.18 o 
  -1  -6  16       74.24       48.09     13.98 o 
   0  -6  16      106.21       70.35     17.23 o 
   1  -6  16      405.75      345.40     36.78 o 
   2  -6  16      860.20      958.62     61.07 o 
   3  -6  16       25.16       15.33     11.94 o 
   4  -6  16        1.58      -10.20     10.95 o 
  -5  -5  16        0.34        1.12      7.94 o 
  -4  -5  16       63.10       61.81     15.74 o 
  -3  -5  16      407.58      390.17     24.17 o 
  -2  -5  16      261.10      240.09     19.31 o 
  -1  -5  16      190.51      189.31     16.31 o 
   0  -5  16        1.28        4.33      7.55 o 
   1  -5  16      452.83      420.53     38.65 o 
   2  -5  16       19.36       24.73      9.42 o 
   3  -5  16      410.67      369.94     37.66 o 
   4  -5  16       51.36       50.03     16.06 o 
   5  -5  16       16.76       20.54     10.02 o 
  -6  -4  16        1.26        5.51      9.95 o 
  -5  -4  16        6.40        5.94     11.89 o 
  -4  -4  16       17.08        2.11      5.26 o 
  -3  -4  16      186.84      181.18     19.76 o 
  -2  -4  16      459.14      451.22     46.16 o 
  -1  -4  16      133.89      149.57     16.63 o 
   0  -4  16       40.58       28.17     10.69 o 
   1  -4  16      593.59      569.08     25.91 o 
   2  -4  16      116.24      122.48     20.87 o 
   3  -4  16      184.79      201.04     27.40 o 
   4  -4  16       38.93       26.16     13.08 o 
   5  -4  16      496.72      433.70     41.66 o 
  -6  -3  16       96.32      116.30     15.37 o 
  -5  -3  16       57.17       72.21     12.03 o 
  -4  -3  16       69.52       67.54     17.16 o 
  -3  -3  16      146.20      144.26     10.82 o 
  -2  -3  16     1125.72     1158.99     38.54 o 
  -1  -3  16      750.55      700.16     29.29 o 
   0  -3  16     1261.68     1232.57     38.14 o 
   1  -3  16      294.96      310.68     19.32 o 
   2  -3  16        0.98        6.20      4.80 o 
   3  -3  16        9.15       10.72      9.33 o 
   4  -3  16       62.72       34.15     13.15 o 
   5  -3  16        3.55        2.12      7.40 o 
   6  -3  16      345.57      398.63     38.99 o 
  -7  -2  16       17.55       25.35      8.65 o 
  -6  -2  16       50.76       52.14     10.68 o 
  -5  -2  16       17.46       11.58      5.66 o 
  -4  -2  16       44.42       62.92     10.27 o 
  -3  -2  16       97.28      100.63      8.55 o 
  -2  -2  16       71.42       80.99     10.67 o 
  -1  -2  16      219.78      202.34     16.80 o 
   0  -2  16      795.57      750.92     30.03 o 
   1  -2  16      754.97      776.14     69.21 o 
   2  -2  16       91.44      107.10     11.81 o 
   3  -2  16       42.62       57.05     14.88 o 
   4  -2  16        0.03        6.93      8.82 o 
   5  -2  16      241.47      282.46     32.43 o 
   6  -2  16      242.87      275.90     32.64 o 
  -7  -1  16       49.73       41.05     16.87 o 
  -6  -1  16      288.25      306.43     22.85 o 
  -5  -1  16      548.51      564.46     28.08 o 
  -4  -1  16      372.52      388.38     21.08 o 
  -3  -1  16       19.78       20.54      6.26 o 
  -2  -1  16      134.86      129.91     19.18 o 
  -1  -1  16      656.00      648.15     32.63 o 
   0  -1  16      482.57      490.97     24.43 o 
   1  -1  16       19.31       14.52      6.11 o 
   2  -1  16        9.04        6.30     11.87 o 
   3  -1  16       36.14       35.76     12.89 o 
   4  -1  16       18.45       37.13      8.94 o 
   5  -1  16      121.27      120.12     33.19 o 
   6  -1  16       85.35       79.34     19.03 o 
  -7   0  16       22.00       19.34     12.03 o 
  -6   0  16       26.40       56.32     17.23 o 
  -5   0  16        0.19        2.01      8.99 o 
  -4   0  16       27.57       46.43     14.08 o 
  -3   0  16      260.62      293.59     30.74 o 
  -2   0  16       23.66       23.32      6.29 o 
  -1   0  16      117.65      109.53     11.93 o 
   0   0  16      747.18      774.06     31.29 o 
   1   0  16       13.27       16.75      6.19 o 
   2   0  16     1922.01     1933.75     49.91 o 
   3   0  16        5.47        9.10      7.50 o 
   4   0  16      128.81      110.55     13.86 o 
   5   0  16      104.28      105.68     13.10 o 
   6   0  16      179.80      181.93     14.64 o 
  -7   1  16        6.24        2.31     10.17 o 
  -6   1  16       10.87       15.22      8.17 o 
  -5   1  16      280.03      317.44     21.15 o 
  -4   1  16      376.92      381.85     24.95 o 
  -3   1  16       76.76       56.05     14.35 o 
  -2   1  16      120.24      144.91     21.62 o 
  -1   1  16     1125.59     1129.20     55.84 o 
   0   1  16        0.53        5.83      8.69 o 
   1   1  16       56.94       62.79     14.02 o 
   2   1  16      436.11      477.72     36.06 o 
   3   1  16        0.01       -0.68      7.72 o 
   4   1  16      193.35      200.76     26.05 o 
   5   1  16        6.31        2.92      4.68 o 
   6   1  16       47.27       45.14     14.87 o 
  -7   2  16        6.58        6.04      6.55 o 
  -6   2  16        8.15        2.44      4.39 o 
  -5   2  16       14.62       21.81      6.80 o 
  -4   2  16       48.90       41.55      8.01 o 
  -3   2  16      114.86      134.52     20.91 o 
  -2   2  16      652.52      675.80     44.95 o 
  -1   2  16       10.84       17.35     13.54 o 
   0   2  16     1797.78     2007.93     75.32 o 
   1   2  16      255.57      259.76     28.09 o 
   2   2  16      831.76      855.16     51.54 o 
   3   2  16      710.31      603.49     43.84 o 
   4   2  16      500.27      553.57     43.38 o 
   5   2  16      129.27      120.88     21.25 o 
   6   2  16      107.14       97.19     20.42 o 
  -7   3  16        0.45        3.77     11.19 o 
  -6   3  16       28.94       37.89     12.88 o 
  -5   3  16       22.25       32.00      8.00 o 
  -4   3  16       46.96       41.62      8.60 o 
  -3   3  16        1.47       30.58     13.36 o 
  -2   3  16      263.75      299.98     31.85 o 
  -1   3  16      247.48      272.14     29.43 o 
   0   3  16     1349.67     1245.52     62.06 o 
   1   3  16      137.04      141.84     25.92 o 
   2   3  16        3.55       10.23      9.78 o 
   3   3  16       56.08       53.19     14.40 o 
   4   3  16      195.88      204.81     27.59 o 
   5   3  16        9.94        5.76     10.23 o 
  -6   4  16        0.41       11.55     12.27 o 
  -5   4  16        1.03      -14.48     11.53 o 
  -4   4  16       77.78       95.69     19.93 o 
  -3   4  16        9.51       23.97     13.02 o 
  -2   4  16       94.35      106.96     20.29 o 
  -1   4  16      236.10      270.13     30.38 o 
   0   4  16     1492.28     1455.87     48.44 o 
   1   4  16      163.96      139.52     22.15 o 
   2   4  16        0.93      -11.08      9.59 o 
   3   4  16      267.66      253.63     31.13 o 
   4   4  16        9.52       22.18     11.46 o 
   5   4  16        1.15       -0.61      9.89 o 
  -5   5  16       17.74       19.98     11.94 o 
  -4   5  16      197.67      209.63     28.79 o 
  -3   5  16        0.05      -11.02      9.22 o 
  -2   5  16       12.60        9.13      6.40 o 
  -1   5  16       94.62      111.16     28.97 o 
   0   5  16      177.76      144.60     16.63 o 
   1   5  16       17.38        9.14      9.32 o 
   2   5  16       29.89       29.23     11.27 o 
   3   5  16       39.29       58.23     16.50 o 
   4   5  16        0.90       20.67     13.46 o 
  -4   6  16      129.83      134.66     24.16 o 
  -3   6  16       12.47       10.58      6.66 o 
  -2   6  16      296.73      265.33     21.99 o 
  -1   6  16       19.25       20.39      8.38 o 
   0   6  16        4.08        9.39      9.10 o 
   1   6  16        0.33        4.79      8.96 o 
   2   6  16        4.00       63.30     15.80 o 
   3   6  16        9.41       12.92      9.49 o 
  -1   7  16       88.90       61.51     15.85 o 
   0   7  16        3.97        2.87      6.84 o 
  -1  -7  17       22.62       31.86     12.17 o 
   0  -7  17       15.43       22.12      9.39 o 
   1  -7  17       76.80       91.27     20.89 o 
  -3  -6  17       27.88       11.53      9.92 o 
  -2  -6  17      136.68      113.81     14.08 o 
  -1  -6  17        6.75        6.47      7.15 o 
   0  -6  17       31.71       42.34     13.81 o 
   1  -6  17        0.20       -5.52      8.38 o 
   2  -6  17        0.15       14.57     11.61 o 
   3  -6  17       29.46       47.18     17.02 o 
  -5  -5  17        0.81       10.86      7.74 o 
  -4  -5  17       20.14       25.72     13.08 o 
  -3  -5  17       12.18        0.63      5.63 o 
  -2  -5  17        4.11       -3.73      5.20 o 
  -1  -5  17        1.32        1.74      4.87 o 
   0  -5  17       96.86      109.37     20.97 o 
   1  -5  17      238.00      216.61     28.48 o 
   2  -5  17      258.40      304.30     34.38 o 
   3  -5  17      136.93      153.93     26.66 o 
   4  -5  17      112.33      154.24     26.27 o 
  -5  -4  17       81.92       68.91     18.52 o 
  -4  -4  17      306.51      319.86     34.85 o 
  -3  -4  17      186.02      201.49     17.91 o 
  -2  -4  17      205.42      178.27     29.98 o 
  -1  -4  17     1027.70     1029.18     56.92 o 
   0  -4  17        2.15        0.60      4.24 o 
   1  -4  17      324.07      351.46     34.49 o 
   2  -4  17        5.31        4.34     11.18 o 
   3  -4  17      105.10      131.29     23.15 o 
   4  -4  17        0.76       -3.65      9.46 o 
   5  -4  17       56.42       45.72     16.03 o 
  -6  -3  17       17.36       20.48     13.11 o 
  -5  -3  17      109.80       98.66     21.55 o 
  -4  -3  17      427.76      407.10     38.67 o 
  -3  -3  17       72.62       75.39     11.15 o 
  -2  -3  17      761.03      714.37     31.12 o 
  -1  -3  17       11.90        0.85      4.83 o 
   0  -3  17       82.26       70.25     10.78 o 
   1  -3  17       60.22       78.91     11.14 o 
   2  -3  17      181.68      178.31     15.03 o 
   3  -3  17      438.16      505.49     42.43 o 
   4  -3  17      138.96      103.28     20.39 o 
   5  -3  17       12.30        8.39      6.73 o 
  -6  -2  17       87.67       95.37     20.83 o 
  -5  -2  17       95.89      146.33     24.89 o 
  -4  -2  17      405.07      484.11     40.98 o 
  -3  -2  17       19.47       24.50      9.40 o 
  -2  -2  17      522.99      540.84     26.46 o 
  -1  -2  17       59.92       72.92     10.15 o 
   0  -2  17      427.87      410.07     23.47 o 
   1  -2  17      308.11      314.80     24.47 o 
   2  -2  17       11.50       16.53      5.84 o 
   3  -2  17       52.46       31.75     12.79 o 
   4  -2  17       44.99       49.56     15.64 o 
   5  -2  17       20.22       16.23     11.27 o 
   6  -2  17        4.46        3.62      7.81 o 
  -7  -1  17        0.63       -3.59      7.84 o 
  -6  -1  17      134.84      162.10     26.83 o 
  -5  -1  17       63.24       63.96     19.62 o 
  -4  -1  17       65.30       69.73     17.82 o 
  -3  -1  17      181.77      164.26     15.02 o 
  -2  -1  17      260.23      248.17     18.07 o 
  -1  -1  17       21.36       21.93      6.65 o 
   0  -1  17     1640.97     1562.27     44.86 o 
   1  -1  17      419.53      420.36     23.42 o 
   2  -1  17      341.31      315.70     20.55 o 
   3  -1  17      332.42      305.23     31.17 o 
   4  -1  17        0.53        1.07      4.25 o 
   5  -1  17        6.62        7.82      5.74 o 
   6  -1  17       74.43       71.34     17.64 o 
  -7   0  17       39.64       41.50     15.09 o 
  -6   0  17      206.05      210.45     29.99 o 
  -5   0  17      121.19      112.99     23.12 o 
  -4   0  17      103.67      112.85     21.38 o 
  -3   0  17      116.78      171.10     24.53 o 
  -2   0  17       10.74        1.80     16.84 o 
  -1   0  17      837.28      877.06     59.63 o 
   0   0  17       18.18       33.72     16.63 o 
   1   0  17     1043.48     1038.53     37.59 o 
   2   0  17       62.85       73.18     15.03 o 
   3   0  17       18.09       22.46     11.49 o 
   4   0  17       90.74       71.34     14.98 o 
   5   0  17        9.01       11.01     12.30 o 
   6   0  17      111.99       90.00     10.73 o 
  -7   1  17        2.02       11.32     10.95 o 
  -6   1  17      109.79      118.85     23.62 o 
  -5   1  17       38.32       61.62     17.86 o 
  -4   1  17       54.45       37.56     14.92 o 
  -3   1  17      125.27      110.64     19.67 o 
  -2   1  17      232.01      226.98     26.98 o 
  -1   1  17        0.84       -1.08      8.00 o 
   0   1  17       14.71        8.01      8.27 o 
   1   1  17       50.98       47.58     13.37 o 
   2   1  17        3.27       -6.58      8.96 o 
   3   1  17       11.85        1.09      6.86 o 
   4   1  17      687.85      676.76     47.65 o 
   5   1  17       38.66       24.33     11.21 o 
   6   1  17       26.34        4.62      6.33 o 
  -7   2  17       51.23       57.93     17.58 o 
  -6   2  17       84.20      128.83     24.29 o 
  -5   2  17       30.91       57.92     17.28 o 
  -4   2  17       32.71       37.37     13.66 o 
  -3   2  17      343.34      312.19     33.13 o 
  -2   2  17      256.69      295.99     32.32 o 
  -1   2  17        3.98       23.58     14.26 o 
   0   2  17      848.05      977.57     54.61 o 
   1   2  17      185.88      182.48     25.73 o 
   2   2  17      361.21      391.29     36.12 o 
   3   2  17        4.99        0.70      7.81 o 
   4   2  17       53.38       43.43     13.48 o 
   5   2  17       28.51       25.95     10.02 o 
  -6   3  17       98.78       78.88     18.85 o 
  -5   3  17        1.03        3.36      8.42 o 
  -4   3  17       16.33       20.62     11.25 o 
  -3   3  17        9.49       38.95     13.32 o 
  -2   3  17     1038.63     1017.86     57.96 o 
  -1   3  17      442.90      422.76     38.13 o 
   0   3  17       61.43       80.55     18.71 o 
   1   3  17        3.13        4.34      6.19 o 
   2   3  17       98.64       72.81     17.10 o 
   3   3  17      331.64      355.01     36.13 o 
   4   3  17      206.63      229.62     30.77 o 
   5   3  17      111.24      122.35     22.89 o 
  -6   4  17      162.63      172.24     28.00 o 
  -5   4  17        8.77        3.43      9.52 o 
  -4   4  17      196.13      192.83     27.76 o 
  -3   4  17        0.09       -2.70      9.24 o 
  -2   4  17       15.43        9.69      9.41 o 
  -1   4  17       82.82      100.31     19.98 o 
   0   4  17       35.54       37.49      9.82 o 
   1   4  17       22.83       19.09     11.02 o 
   2   4  17        3.45       -1.14      8.65 o 
   3   4  17       37.21       67.89     17.70 o 
   4   4  17       15.35       28.73     14.85 o 
  -5   5  17       10.62       26.34     13.94 o 
  -4   5  17      108.15      125.19     23.23 o 
  -3   5  17       69.19       50.98     17.00 o 
  -2   5  17      562.39      511.26     30.17 o 
  -1   5  17       44.83       50.51     15.53 o 
   0   5  17        0.14        3.24      5.71 o 
   1   5  17      103.82      106.71     20.72 o 
   2   5  17      568.00      547.19     46.52 o 
   3   5  17        3.12        6.09      8.73 o 
  -4   6  17        4.77       -3.89      8.83 o 
  -3   6  17      123.27      117.18     23.77 o 
  -2   6  17       17.06       28.11      8.72 o 
  -1   6  17       15.15        8.83      6.54 o 
   0   6  17      191.47      184.81     26.85 o 
   1   6  17      201.07      168.55     27.11 o 
   2   6  17       16.81       47.71     16.71 o 
  -3  -6  18       85.17       66.67     16.64 o 
  -2  -6  18        3.06       21.53     11.80 o 
  -1  -6  18       41.09       31.21     13.16 o 
   0  -6  18        2.22       -3.62      9.62 o 
   1  -6  18        8.88       -6.84     10.01 o 
   2  -6  18       48.91       99.14     22.16 o 
   3  -6  18       49.13       56.15     17.27 o 
  -4  -5  18        1.09        3.31      7.88 o 
  -3  -5  18      213.65      224.51     28.98 o 
  -2  -5  18       39.73       38.01     15.36 o 
  -1  -5  18        0.54        4.31     11.17 o 
   0  -5  18        5.01        7.51      7.20 o 
   1  -5  18        9.48        3.50      7.56 o 
   2  -5  18        2.02       -6.75      7.49 o 
   3  -5  18      311.67      367.80     40.00 o 
   4  -5  18        0.16        3.25      9.62 o 
  -5  -4  18      120.38      127.49     24.88 o 
  -4  -4  18       89.14       89.34     20.73 o 
  -3  -4  18     1660.81     1711.32     50.78 o 
  -2  -4  18      105.06       98.82     12.89 o 
  -1  -4  18        2.75        4.22      7.13 o 
   0  -4  18        0.40        3.15      5.03 o 
   1  -4  18       63.88       66.55     17.47 o 
   2  -4  18      458.33      437.85     40.51 o 
   3  -4  18      320.47      427.28     40.64 o 
   4  -4  18       52.55       69.83     17.75 o 
   5  -4  18      345.66      398.41     41.96 o 
  -6  -3  18        0.81       -2.29      9.99 o 
  -5  -3  18       48.30       50.98     16.15 o 
  -4  -3  18        8.36       14.07     12.18 o 
  -3  -3  18      265.35      277.28     25.63 o 
  -2  -3  18      176.54      166.36     18.33 o 
  -1  -3  18       99.40      102.78     13.38 o 
   0  -3  18      752.21      778.64     32.91 o 
   1  -3  18       31.42       32.19      7.97 o 
   2  -3  18      107.18      126.64     20.57 o 
   3  -3  18       86.08      102.31     20.68 o 
   4  -3  18       35.71       35.99     14.68 o 
   5  -3  18       45.52       21.27     10.95 o 
  -6  -2  18       22.94       30.61     14.27 o 
  -5  -2  18       15.63       30.47     15.43 o 
  -4  -2  18       10.92       32.17     12.93 o 
  -3  -2  18      170.46      173.48     16.17 o 
  -2  -2  18       34.66       50.45      9.84 o 
  -1  -2  18       55.50       49.19      8.95 o 
   0  -2  18       89.25       91.56     12.12 o 
   1  -2  18       24.05       31.62      7.57 o 
   2  -2  18      530.56      630.02     29.55 o 
   3  -2  18       36.94       49.52     17.01 o 
   4  -2  18        1.38       -9.50      7.47 o 
   5  -2  18       44.04       49.88     15.77 o 
  -6  -1  18        5.93       23.57     15.40 o 
  -5  -1  18        1.95        9.68     14.31 o 
  -4  -1  18       43.82       38.87     13.67 o 
  -3  -1  18      287.84      315.05     21.08 o 
  -2  -1  18      252.66      254.12     19.20 o 
  -1  -1  18       31.79       35.84      8.43 o 
   0  -1  18       14.52       32.79     13.59 o 
   1  -1  18     2063.86     2071.02     89.25 o 
   2  -1  18      413.63      399.85     24.10 o 
   3  -1  18       17.26       18.92     10.29 o 
   4  -1  18      324.64      310.35     25.87 o 
   5  -1  18      222.90      212.74     19.80 o 
  -6   0  18      171.09      203.09     30.45 o 
  -5   0  18       51.59       46.88     14.67 o 
  -4   0  18        9.98       23.54     14.09 o 
  -3   0  18       56.54       58.08     15.06 o 
  -2   0  18        0.43        9.31      8.82 o 
  -1   0  18      383.73      381.99     23.15 o 
   0   0  18      169.27      183.01     16.75 o 
   1   0  18       30.58       51.30     10.18 o 
   2   0  18        0.14        7.66      4.62 o 
   3   0  18       97.08      123.96     21.73 o 
   4   0  18      106.17       76.91     12.29 o 
   5   0  18       43.37       34.85      9.14 o 
  -6   1  18       63.68       81.75     20.47 o 
  -5   1  18       30.05       37.06     16.24 o 
  -4   1  18      429.45      426.14     39.60 o 
  -3   1  18      188.14      205.94     26.79 o 
  -2   1  18      332.72      351.32     34.57 o 
  -1   1  18      304.91      307.41     31.20 o 
   0   1  18       45.44       56.56     15.68 o 
   1   1  18      776.13      725.80     47.90 o 
   2   1  18       46.00       51.26     14.99 o 
   3   1  18       33.18       40.05     13.98 o 
   4   1  18       54.58       73.49     18.29 o 
   5   1  18       18.85       21.29     11.91 o 
  -6   2  18       29.08       10.35      9.63 o 
  -5   2  18       37.71       69.38     18.32 o 
  -4   2  18      632.67      678.43     50.32 o 
  -3   2  18      248.28      272.34     31.75 o 
  -2   2  18     1529.65     1590.85     73.00 o 
  -1   2  18       13.54       15.78     11.13 o 
   0   2  18       75.04      101.09     19.67 o 
   1   2  18       16.93       23.38     11.00 o 
   2   2  18      329.70      358.21     25.07 o 
   3   2  18        0.30       11.29     11.53 o 
   4   2  18        6.49       14.21     11.95 o 
   5   2  18      287.08      251.99     32.93 o 
  -6   3  18       37.29       48.10     15.55 o 
  -5   3  18      171.31      191.52     29.58 o 
  -4   3  18       50.22       59.29     17.15 o 
  -3   3  18      100.05       88.91     19.44 o 
  -2   3  18      582.81      615.85     47.33 o 
  -1   3  18      441.23      418.17     38.44 o 
   0   3  18        2.12       27.16     13.58 o 
   1   3  18       23.69       27.06     15.18 o 
   2   3  18       22.99       25.56     14.30 o 
   3   3  18        0.51        0.52      8.10 o 
   4   3  18       74.73       71.99     18.30 o 
  -5   4  18       20.54       12.95     11.66 o 
  -4   4  18        6.95       17.05     12.58 o 
  -3   4  18      177.19      164.48     27.33 o 
  -2   4  18      133.38      134.62     23.57 o 
  -1   4  18      276.19      304.01     33.98 o 
   0   4  18      383.40      432.66     28.17 o 
   1   4  18      122.08      121.39     22.09 o 
   2   4  18       54.53       38.46     13.24 o 
   3   4  18        0.00       11.37      9.58 o 
   4   4  18        6.76      -11.84     11.04 o 
  -4   5  18        7.26       -2.38      8.33 o 
  -3   5  18        0.19        0.20      9.03 o 
  -2   5  18       66.01       55.27     11.47 o 
  -1   5  18       49.73       48.87     15.33 o 
   0   5  18        3.92       -4.43      5.73 o 
   1   5  18        1.44       16.36      7.95 o 
   2   5  18      357.89      456.01     43.68 o 
   3   5  18        1.09       -6.76     10.54 o 
  -3   6  18       43.34       60.40     17.79 o 
  -2   6  18       91.85       89.23     13.58 o 
  -1   6  18       41.06       30.97      8.06 o 
   0   6  18      328.32      325.63     36.10 o 
   1   6  18        8.39       21.66     12.33 o 
  -2  -6  19      144.44      149.96     24.57 o 
  -1  -6  19      134.34      149.83     25.35 o 
   0  -6  19      343.37      378.03     39.24 o 
   1  -6  19       11.14        1.48      7.21 o 
   2  -6  19        2.16       -7.41      9.09 o 
  -4  -5  19       70.38       46.57     15.84 o 
  -3  -5  19       72.42       57.00     15.00 o 
  -2  -5  19        0.11        0.52      6.39 o 
  -1  -5  19       22.52       30.78     11.93 o 
   0  -5  19        9.53        4.06      8.34 o 
   1  -5  19       43.62       51.03     16.78 o 
   2  -5  19       18.84        3.76      9.01 o 
   3  -5  19       12.10       74.36     20.44 o 
  -5  -4  19      307.97      289.30     36.97 o 
  -4  -4  19      415.44      426.98     41.57 o 
  -3  -4  19        2.54       -4.43     10.33 o 
  -2  -4  19       53.00       66.90     10.90 o 
  -1  -4  19      152.78      148.34     17.18 o 
   0  -4  19       23.39       34.62      7.92 o 
   1  -4  19       42.83       42.42     13.64 o 
   2  -4  19       73.79       91.51     20.34 o 
   3  -4  19      298.61      310.92     35.89 o 
   4  -4  19        7.84        2.28      8.41 o 
  -5  -3  19       56.42       40.60     15.54 o 
  -4  -3  19       60.00       60.79     17.05 o 
  -3  -3  19      137.63      119.09     14.61 o 
  -2  -3  19      387.04      404.94     24.96 o 
  -1  -3  19       82.52       83.25     11.81 o 
   0  -3  19       98.87       98.34     15.88 o 
   1  -3  19        8.34       15.07      7.08 o 
   2  -3  19      317.28      301.91     32.86 o 
   3  -3  19       75.36       64.80     18.42 o 
   4  -3  19      626.41      792.44     56.73 o 
   5  -3  19       34.24       41.49     16.28 o 
  -6  -2  19        0.35      -13.60     11.31 o 
  -5  -2  19       55.45       67.86     19.23 o 
  -4  -2  19       75.23       57.63     17.60 o 
  -3  -2  19        2.15        6.69      5.42 o 
  -2  -2  19        2.77       10.27      8.66 o 
  -1  -2  19      956.45      879.11     79.61 o 
   0  -2  19       31.52       22.43      7.35 o 
   1  -2  19       35.27       52.36     24.64 o 
   2  -2  19      228.20      263.76     19.90 o 
   3  -2  19      124.26      127.30     23.34 o 
   4  -2  19        0.28       -6.44      8.44 o 
   5  -2  19      216.58      172.56     27.80 o 
  -6  -1  19        6.94       24.92     15.01 o 
  -5  -1  19       13.94       18.89     12.45 o 
  -4  -1  19       14.25       33.90     13.84 o 
  -3  -1  19       18.31       24.57      7.97 o 
  -2  -1  19        5.23        3.17      5.50 o 
  -1  -1  19       37.74       42.89      9.39 o 
   0  -1  19      493.86      481.43     46.62 o 
   1  -1  19       73.51       80.53     16.04 o 
   2  -1  19      140.42      128.98     14.76 o 
   3  -1  19      565.04      544.60     43.91 o 
   4  -1  19      147.02      170.70     35.23 o 
   5  -1  19       27.03       19.94      7.33 o 
  -6   0  19        6.11       32.13     15.55 o 
  -5   0  19       26.03       17.97     13.21 o 
  -4   0  19      224.83      278.11     33.16 o 
  -3   0  19        6.54       19.92      8.93 o 
  -2   0  19        0.08       18.80     11.21 o 
  -1   0  19       51.81       51.54      9.80 o 
   0   0  19     1147.88     1125.02     41.00 o 
   1   0  19       72.26       99.60     13.17 o 
   2   0  19        2.79       11.13      6.39 o 
   3   0  19      322.04      315.44     33.84 o 
   4   0  19        3.92        9.89      6.39 o 
   5   0  19        4.97       -4.16      5.41 o 
  -6   1  19       23.09       18.98     14.06 o 
  -5   1  19      108.43      131.64     25.63 o 
  -4   1  19        2.26       25.31     10.64 o 
  -3   1  19       89.18      108.93     22.09 o 
  -2   1  19       68.89       89.61     19.72 o 
  -1   1  19       19.85       32.92     12.59 o 
   0   1  19       10.11        2.20      8.15 o 
   1   1  19        6.76       26.68     13.07 o 
   2   1  19       41.31       29.39     12.74 o 
   3   1  19       97.07       91.22     19.58 o 
   4   1  19      243.47      233.45     29.49 o 
   5   1  19       40.29       61.66     16.53 o 
  -6   2  19        1.76        4.75     10.05 o 
  -5   2  19      164.09      161.47     26.66 o 
  -4   2  19     1042.88     1088.18     65.57 o 
  -3   2  19       15.51       18.52     12.87 o 
  -2   2  19      459.97      436.51     39.79 o 
  -1   2  19       13.21       -6.66      9.67 o 
   0   2  19      414.54      428.42     39.45 o 
   1   2  19      181.57      196.45     26.70 o 
   2   2  19       38.52       60.03     11.86 o 
   3   2  19      176.16      209.88     28.96 o 
   4   2  19        1.03        0.26      8.56 o 
   5   2  19        9.68       27.92     13.37 o 
  -5   3  19       82.70      102.97     21.97 o 
  -4   3  19       29.80       16.29     12.26 o 
  -3   3  19        0.01        4.77      8.51 o 
  -2   3  19      103.08       89.65     19.66 o 
  -1   3  19       41.46       71.54     17.70 o 
   0   3  19      115.74      148.67     24.29 o 
   1   3  19       12.59       33.57     10.11 o 
   2   3  19      118.55      130.43     23.32 o 
   3   3  19        1.78       -2.58      8.27 o 
   4   3  19      398.48      457.13     44.17 o 
  -5   4  19        6.48        9.16      9.93 o 
  -4   4  19      130.44      161.90     26.31 o 
  -3   4  19       72.86       97.85     22.28 o 
  -2   4  19      141.34      146.92     26.23 o 
  -1   4  19      284.16      312.27     35.64 o 
   0   4  19       39.14       45.06     10.91 o 
   1   4  19      285.33      264.02     32.90 o 
   2   4  19       74.34       60.52     16.67 o 
   3   4  19       11.10       25.48     13.11 o 
  -4   5  19       24.97        7.89      7.90 o 
  -3   5  19        5.74       16.72     10.54 o 
  -2   5  19       10.24       15.64      7.18 o 
  -1   5  19        6.02       19.93      8.07 o 
   0   5  19      337.15      382.37     28.40 o 
   1   5  19       16.45       29.98     12.11 o 
   2   5  19       25.46       38.12     14.00 o 
  -2   6  19        1.40        5.53      7.08 o 
  -1   6  19        1.21       11.57      7.17 o 
   0   6  19       99.42       69.09     17.79 o 
   0  -6  20        2.38       -1.43      9.22 o 
  -3  -5  20       41.30       52.80     15.81 o 
  -2  -5  20       19.36       22.18      7.48 o 
  -1  -5  20      204.32      207.92     28.28 o 
   0  -5  20      195.98      192.81     27.28 o 
   1  -5  20      152.80      152.55     25.39 o 
   2  -5  20       78.55       53.06     16.22 o 
   3  -5  20       93.97      188.75     30.13 o 
  -4  -4  20       59.17       70.37     17.54 o 
  -3  -4  20       54.61       48.89      9.59 o 
  -2  -4  20        0.03       10.68      6.04 o 
  -1  -4  20      400.05      402.10     31.61 o 
   0  -4  20        5.24       -9.07      8.61 o 
   1  -4  20       46.27       73.62     18.80 o 
   2  -4  20       13.69       39.64     15.39 o 
   3  -4  20        1.66        9.89     10.60 o 
   4  -4  20      107.08      193.29     29.95 o 
  -5  -3  20      150.02      157.86     28.67 o 
  -4  -3  20      158.83      118.94     23.79 o 
  -3  -3  20      150.36      154.17     16.45 o 
  -2  -3  20       70.58       79.54     17.65 o 
  -1  -3  20       46.85       50.30      9.96 o 
   0  -3  20        1.27       -0.93      9.94 o 
   1  -3  20      530.38      563.56     29.58 o 
   2  -3  20       15.94       20.42     10.14 o 
   3  -3  20       44.04       70.04     18.18 o 
   4  -3  20       71.11      103.70     22.48 o 
  -5  -2  20        7.49       13.67     11.16 o 
  -4  -2  20      147.50      154.67     26.29 o 
  -3  -2  20        4.57        8.80      6.58 o 
  -2  -2  20        5.76        9.29      7.24 o 
  -1  -2  20        2.40       15.03      7.31 o 
   0  -2  20      135.63      125.20     14.33 o 
   1  -2  20        0.02        9.92      6.47 o 
   2  -2  20      206.95      190.61     23.45 o 
   3  -2  20       47.27       46.01     16.16 o 
   4  -2  20      195.44      234.41     32.39 o 
  -6  -1  20       14.89       38.57     17.25 o 
  -5  -1  20       33.07       12.23     12.16 o 
  -4  -1  20        6.87       28.21     13.84 o 
  -3  -1  20      110.37      129.32     15.21 o 
  -2  -1  20      387.60      385.63     34.34 o 
  -1  -1  20      118.52      115.76     14.99 o 
   0  -1  20      129.40      100.24     14.29 o 
   1  -1  20        2.16        3.96     10.03 o 
   2  -1  20       60.42       52.92     10.35 o 
   3  -1  20      213.47      207.48     29.86 o 
   4  -1  20      254.97      225.67     27.88 o 
   5  -1  20       90.59       64.30     11.94 o 
  -6   0  20       38.20       59.82     18.09 o 
  -5   0  20        2.38       10.87     12.66 o 
  -4   0  20        3.51       -2.50      8.13 o 
  -3   0  20      409.94      441.76     40.97 o 
  -2   0  20      211.95      259.44     30.94 o 
  -1   0  20       12.02       14.49     11.89 o 
   0   0  20       10.08       33.46      8.21 o 
   1   0  20       16.22       26.09      8.88 o 
   2   0  20      327.45      331.30     24.27 o 
   3   0  20       25.89       16.25     14.55 o 
   4   0  20       14.60        6.19      6.44 o 
   5   0  20      216.77      213.13     21.03 o 
  -6   1  20      151.27      153.57     27.37 o 
  -5   1  20       86.73      113.86     23.70 o 
  -4   1  20      117.28      126.57     23.23 o 
  -3   1  20       46.38       58.06     16.65 o 
  -2   1  20       35.66       50.65     17.05 o 
  -1   1  20       17.00       41.23     15.73 o 
   0   1  20      122.52      113.72     21.43 o 
   1   1  20      147.39      184.45     25.80 o 
   2   1  20      354.20      295.64     32.51 o 
   3   1  20       53.41       52.04     15.42 o 
   4   1  20       18.01       35.52     12.56 o 
  -5   2  20       90.73       86.24     20.68 o 
  -4   2  20        4.52       33.78     14.43 o 
  -3   2  20      231.68      217.51     30.73 o 
  -2   2  20      540.03      581.71     47.28 o 
  -1   2  20      218.68      225.42     29.29 o 
   0   2  20      160.32      170.54     26.67 o 
   1   2  20       10.58       25.44     13.91 o 
   2   2  20      339.06      310.94     24.59 o 
   3   2  20        2.67       -0.16      8.69 o 
   4   2  20        3.66        5.38     10.40 o 
  -5   3  20       24.85       39.32     14.20 o 
  -4   3  20      457.44      441.80     43.83 o 
  -3   3  20       73.99       84.51     19.77 o 
  -2   3  20       35.16       35.14     14.32 o 
  -1   3  20       25.22       39.38     14.34 o 
   0   3  20        0.39       11.50     11.14 o 
   1   3  20      500.98      436.58     29.69 o 
   2   3  20       13.62       27.69     12.93 o 
   3   3  20       82.44      105.33     22.16 o 
   4   3  20        0.03       12.77     13.02 o 
  -4   4  20       78.94       70.11     20.07 o 
  -3   4  20        0.82       16.38     13.29 o 
  -2   4  20       63.57       93.65     21.68 o 
  -1   4  20        5.21       12.61     14.08 o 
   0   4  20        3.12       15.57      7.52 o 
   1   4  20       78.10       81.53     19.72 o 
   2   4  20       20.22       -0.59      7.40 o 
   3   4  20       41.18       51.90     16.96 o 
  -3   5  20       12.06       23.13     13.62 o 
  -2   5  20       30.06        5.52      6.56 o 
  -1   5  20      124.88      137.59     17.79 o 
   0   5  20      276.17      268.71     38.17 o 
   1   5  20       11.96       30.51     14.47 o 
  -2  -5  21       18.12       13.31      6.73 o 
  -1  -5  21       28.82       25.40     10.86 o 
   0  -5  21       69.41       74.82     19.10 o 
   1  -5  21      161.99      168.07     26.82 o 
   2  -5  21       84.06       71.72     19.90 o 
  -3  -4  21      114.53      102.88     22.02 o 
  -2  -4  21       89.53       92.26     13.59 o 
  -1  -4  21       67.48       58.62     11.14 o 
   0  -4  21        8.98       -5.27     10.15 o 
   1  -4  21      640.52      674.89     52.23 o 
   2  -4  21      163.89      224.90     32.05 o 
   3  -4  21      363.19      361.80     40.18 o 
  -4  -3  21       12.03       13.62     11.51 o 
  -3  -3  21      113.27      121.54     15.31 o 
  -2  -3  21       49.75       42.12      9.58 o 
  -1  -3  21       48.85       49.41     11.23 o 
   0  -3  21        6.02        9.67     10.22 o 
   1  -3  21      118.07      139.18     24.89 o 
   2  -3  21       34.50       54.57     17.43 o 
   3  -3  21       50.25       75.17     19.08 o 
   4  -3  21        0.96       -7.46      8.76 o 
  -5  -2  21        9.64       23.12     13.02 o 
  -4  -2  21       38.69       54.76     16.37 o 
  -3  -2  21        1.09        2.69      6.92 o 
  -2  -2  21        0.80        3.55      5.61 o 
  -1  -2  21      121.29      119.40     15.00 o 
   0  -2  21       93.32       98.61     13.78 o 
   1  -2  21      222.22      221.06     35.30 o 
   2  -2  21        3.20        2.78     11.16 o 
   3  -2  21        1.63       14.62     11.79 o 
   4  -2  21       59.64       58.97     17.94 o 
  -5  -1  21       66.93       86.84     21.88 o 
  -4  -1  21        7.06       23.99     16.00 o 
  -3  -1  21      143.48      143.87     16.24 o 
  -2  -1  21      200.14      205.18     19.36 o 
  -1  -1  21      399.10      411.71     26.65 o 
   0  -1  21       18.33       14.25     10.04 o 
   1  -1  21       12.49        9.93      6.85 o 
   2  -1  21        0.38        3.10      5.98 o 
   3  -1  21        2.14       -0.45      8.61 o 
   4  -1  21       86.61       66.09     12.18 o 
  -5   0  21       65.57       77.00     21.13 o 
  -4   0  21      163.06      188.37     28.88 o 
  -3   0  21       39.22       86.95     20.44 o 
  -2   0  21        0.02        5.58      7.89 o 
  -1   0  21       22.19       14.53      6.92 o 
   0   0  21        6.73        2.66      5.55 o 
   1   0  21       61.76       64.77     11.96 o 
   2   0  21      398.00      395.36     26.93 o 
   3   0  21        8.80        2.68      6.69 o 
   4   0  21        6.24        7.41      6.07 o 
  -5   1  21      162.10      154.35     27.00 o 
  -4   1  21       42.44       56.56     19.47 o 
  -3   1  21       65.16      117.62     23.69 o 
  -2   1  21      205.10      249.61     31.60 o 
  -1   1  21      189.03      183.49     26.58 o 
   0   1  21      424.44      465.31     41.46 o 
   1   1  21        1.78       23.24     12.30 o 
   2   1  21        1.95       -2.61      7.31 o 
   3   1  21       24.65       40.01     15.76 o 
   4   1  21      882.48      884.23     60.31 o 
  -5   2  21        0.89       20.39     14.29 o 
  -4   2  21       87.91       81.48     20.60 o 
  -3   2  21       17.55       42.47     17.60 o 
  -2   2  21      111.13      133.97     24.64 o 
  -1   2  21       40.81       56.54     17.32 o 
   0   2  21      293.26      316.86     35.41 o 
   1   2  21       13.57       13.07      8.38 o 
   2   2  21      300.71      329.84     36.86 o 
   3   2  21      433.98      393.80     40.41 o 
   4   2  21       49.38       42.26     14.50 o 
  -4   3  21      123.31      149.31     27.52 o 
  -3   3  21        5.12       -4.24     11.57 o 
  -2   3  21        6.23        1.68      8.69 o 
  -1   3  21        4.49       23.03     13.54 o 
   0   3  21      368.45      435.62     42.16 o 
   1   3  21       58.92       82.47     14.56 o 
   2   3  21      139.39      146.82     25.99 o 
   3   3  21        2.75        4.29     10.13 o 
  -4   4  21        2.80       10.14     12.48 o 
  -3   4  21       20.65        5.19      9.04 o 
  -2   4  21       55.28       75.39     19.83 o 
  -1   4  21      347.96      400.20     42.45 o 
   0   4  21      191.42      219.52     32.44 o 
   1   4  21        4.05        8.83     11.06 o 
   2   4  21       90.48      103.34     22.86 o 
  -2   5  21      128.71      121.51     37.23 o 
  -1   5  21        0.62        7.48     10.83 o 
   0   5  21       39.72       31.32      9.87 o 
   0  -5  22        2.34        4.91      8.13 o 
  -3  -4  22        0.51       -3.56      8.07 o 
  -2  -4  22        2.47       -2.85      5.54 o 
  -1  -4  22        0.92        1.33      9.30 o 
   0  -4  22        3.30       16.05     11.22 o 
   1  -4  22       11.50        8.02      7.79 o 
   2  -4  22        4.00       46.53     18.00 o 
  -4  -3  22       54.79       47.56     17.15 o 
  -3  -3  22       11.93       12.33     12.18 o 
  -2  -3  22       26.02       15.16      7.06 o 
  -1  -3  22       59.81       75.60     11.90 o 
   0  -3  22      151.11      157.50     17.56 o 
   1  -3  22       88.77      102.28     21.40 o 
   2  -3  22      191.91      237.11     33.04 o 
   3  -3  22      579.08      610.65     52.22 o 
  -4  -2  22       49.01       71.52     19.41 o 
  -3  -2  22      338.82      382.90     26.61 o 
  -2  -2  22        6.69       -1.66     11.02 o 
  -1  -2  22       43.35       44.09      9.72 o 
   0  -2  22       36.23       35.41     20.41 o 
   1  -2  22        0.96       19.18      7.80 o 
   2  -2  22        4.94        8.41     11.53 o 
   3  -2  22      335.55      390.81     40.67 o 
  -5  -1  22        8.90       16.60     13.59 o 
  -4  -1  22       98.20      103.71     22.78 o 
  -3  -1  22       61.92       81.55     20.59 o 
  -2  -1  22      281.83      317.36     24.37 o 
  -1  -1  22       41.56       54.90     25.37 o 
   0  -1  22      251.15      257.28     22.17 o 
   1  -1  22      470.77      466.42     29.18 o 
   2  -1  22       30.15       39.28     12.43 o 
   3  -1  22        4.63       -5.84      8.56 o 
   4  -1  22       30.18       27.33      9.57 o 
  -5   0  22       20.22       46.25     16.29 o 
  -4   0  22        0.01       11.57     12.03 o 
  -3   0  22      109.99      142.21     25.22 o 
  -2   0  22       70.76       66.55     18.23 o 
  -1   0  22      161.37      202.20     28.35 o 
   0   0  22        3.02       -3.78      5.88 o 
   1   0  22      254.11      260.90     22.29 o 
   2   0  22       29.75       32.44      9.91 o 
   3   0  22       20.01       20.51     12.98 o 
   4   0  22       12.87       16.95      8.63 o 
  -5   1  22        7.39       -6.06     10.78 o 
  -4   1  22       76.20      114.87     25.01 o 
  -3   1  22      185.07      182.28     29.64 o 
  -2   1  22        4.95       21.21     12.88 o 
  -1   1  22       24.04       29.17     12.95 o 
   0   1  22       40.03       75.77     18.51 o 
   1   1  22      231.92      236.88     31.66 o 
   2   1  22       71.08       85.25     19.38 o 
   3   1  22        2.06        6.61     10.56 o 
  -4   2  22      150.01      180.43     30.36 o 
  -3   2  22        3.24       22.98     13.10 o 
  -2   2  22        4.76       28.03     15.32 o 
  -1   2  22       26.78       29.79     13.76 o 
   0   2  22       95.99      148.13     26.80 o 
   1   2  22       37.23       40.40     15.66 o 
   2   2  22      141.31      169.32     27.68 o 
   3   2  22       13.53       14.93     11.90 o 
  -4   3  22       40.40       33.62     14.10 o 
  -3   3  22        2.92       -1.12      8.29 o 
  -2   3  22       27.69       74.86     20.81 o 
  -1   3  22        8.46       34.60     14.32 o 
   0   3  22       31.84       53.68     18.45 o 
   1   3  22       63.53       89.57     14.92 o 
   2   3  22       64.51       77.56     19.80 o 
  -3   4  22       72.61      106.10     24.65 o 
  -2   4  22        1.00       16.93     14.16 o 
  -1   4  22       98.77      113.00     26.47 o 
   0   4  22       12.56       15.84      7.91 o 
   1   4  22       10.01       25.56     13.83 o 
  -1  -4  23       30.96       -0.23      7.11 o 
   0  -4  23        0.84       -3.60     10.15 o 
   1  -4  23      232.24      276.54     36.34 o 
  -3  -3  23      176.27      152.99     26.63 o 
  -2  -3  23        3.43       -1.14      6.52 o 
  -1  -3  23       10.70        3.90      9.96 o 
   0  -3  23      182.43      192.86     19.53 o 
   1  -3  23        0.00      -11.46      7.56 o 
   2  -3  23       10.96       31.87     15.69 o 
  -4  -2  23       19.58       28.16     15.66 o 
  -3  -2  23        8.43        8.95      6.03 o 
  -2  -2  23      378.41      347.86     25.78 o 
  -1  -2  23       19.58       26.63      8.84 o 
   0  -2  23       83.36       69.16     11.68 o 
   1  -2  23       59.16       63.94     12.07 o 
   2  -2  23      403.99      414.82     42.83 o 
   3  -2  23       16.14       19.26     11.30 o 
  -4  -1  23       25.79       50.57     18.17 o 
  -3  -1  23       41.54       40.04     14.67 o 
  -2  -1  23       67.65       68.16     15.08 o 
  -1  -1  23       68.23       59.29     11.82 o 
   0  -1  23      275.48      262.85     22.99 o 
   1  -1  23      266.77      259.54     36.74 o 
   2  -1  23       29.22       16.12      7.07 o 
   3  -1  23       33.71       50.92     16.48 o 
  -4   0  23      230.11      238.58     33.30 o 
  -3   0  23       10.65       17.39     11.39 o 
  -2   0  23       67.31       80.89     20.14 o 
  -1   0  23      291.31      299.13     35.42 o 
   0   0  23       84.47       87.82     20.52 o 
   1   0  23      117.40      123.19     31.06 o 
   2   0  23      192.47      219.63     20.99 o 
   3   0  23      348.03      368.91     41.32 o 
  -4   1  23       19.42       36.91     16.65 o 
  -3   1  23       95.60      105.82     22.77 o 
  -2   1  23       89.66      101.45     23.37 o 
  -1   1  23       14.36       40.62     15.79 o 
   0   1  23        9.48       14.22     10.48 o 
   1   1  23      327.73      389.62     40.50 o 
   2   1  23      246.72      269.14     33.40 o 
   3   1  23       22.17       19.37     13.28 o 
  -4   2  23      227.66      266.60     36.54 o 
  -3   2  23        6.95       -2.34      8.82 o 
  -2   2  23        1.19       14.83     11.56 o 
  -1   2  23      138.37      191.28     30.09 o 
   0   2  23      153.48      189.33     29.37 o 
   1   2  23       49.35       77.24     21.16 o 
   2   2  23      311.77      356.28     40.67 o 
  -3   3  23        2.23       14.24     13.61 o 
  -2   3  23       14.89       21.67     13.67 o 
  -1   3  23      111.95      134.71     25.33 o 
   0   3  23       50.17       35.34     16.83 o 
   1   3  23        8.96       17.61      8.39 o 
  -2  -3  24       20.52       20.00      8.13 o 
  -1  -3  24        6.90        0.31      6.65 o 
   0  -3  24       47.56       60.13     18.54 o 
   1  -3  24      262.70      291.13     36.61 o 
  -3  -2  24       12.04        5.99      9.94 o 
  -2  -2  24        5.76       21.80      9.25 o 
  -1  -2  24      436.45      426.15     54.90 o 
   0  -2  24       46.70       57.84     12.04 o 
   1  -2  24       78.37       88.73     13.98 o 
   2  -2  24      218.57      242.91     34.71 o 
  -3  -1  24       27.05       12.58     12.30 o 
  -2  -1  24       32.83       24.11     10.39 o 
  -1  -1  24       14.33       24.31     10.02 o 
   0  -1  24      110.96      111.13     15.81 o 
   1  -1  24       86.01       76.08     13.33 o 
   2  -1  24        0.22       -5.96      6.29 o 
  -3   0  24        0.03       40.79     16.95 o 
  -2   0  24        2.34       18.99     13.19 o 
  -1   0  24      108.32       98.81     22.26 o 
   0   0  24       45.16       57.48     17.88 o 
   1   0  24       31.99       34.06     13.73 o 
   2   0  24       24.47       34.81     13.45 o 
  -3   1  24       14.53       30.60     14.73 o 
  -2   1  24       93.92       90.23     22.06 o 
  -1   1  24        4.78       11.22     11.13 o 
   0   1  24       31.67       18.60     12.80 o 
   1   1  24      124.33      167.83     27.11 o 
   2   1  24      568.11      651.47     52.53 o 
  -3   2  24       35.50       90.02     23.52 o 
  -2   2  24       12.04        6.11     11.72 o 
  -1   2  24       20.66       42.08     17.85 o 
   0   2  24       75.15      123.41     25.19 o 
   1   2  24      166.78      174.60     29.98 o 
  -1   3  24       35.16       67.12     20.19 o 
   0   3  24        3.64       13.50     14.16 o 
  -1  -2  25       12.74       18.07      8.67 o 
   0  -2  25       22.12       49.17     20.83 o 
  -2  -1  25      109.68      139.22     26.31 o 
  -1  -1  25        1.68        9.72      8.71 o 
   0  -1  25        9.87        6.32     10.61 o 
   1  -1  25       13.29        9.80      7.62 o 
  -2   0  25       88.82       85.39     23.14 o 
  -1   0  25        0.41       15.39     10.41 o 
   0   0  25        0.04       -4.18      8.65 o 
   1   0  25      120.13      198.56     30.06 o 
  -2   1  25       68.89       79.08     21.68 o 
  -1   1  25        4.24       31.41     14.34 o 
   0   1  25       77.22       88.01     21.13 o 
                                                 
